# Supplementary material for: Mapping QTLs for Pyricularia leaf spot, nematode resistance, and yield related traits in pearl millet [Cenchrus americanus (L.) Morrone]
Source: Front Plant Sci. 2025 Jun 30;16:1588485. doi: 10.3389/fpls.2025.1588485 (PMC12256767; doi:10.3389/fpls.2025.1588485)
Supplement: Supplementary file 2 [file Table1.xlsx]

## Sheet: Sheet1
Supplementary Table 1: List of traits phenotyped in different years at different locations.
Trait	Year	Location	Environment
Plant Height	2006	Tifton	Field
	2013	Fort Valley	Field
Stem Diameter	2013	Fort Valley	Field
Days To Heading	2006	Tifton	Field
	2013	Fort Valley	Field
Panicle Diameter	2007	Tifton	Field
	2013	Fort Valley	Field
Panicle Length	2007	Tifton	Field
	2013	Fort Valley	Field
Grain Yield	2006	Tifton	Field
	2007	Tifton	Field
1000-Seed Weight	2013	Fort Valley	Field
Pyricularia leaf spot disease	2013	Fort Valley	Field
Root-Knot Nematode	2009	Tifton	Greenhouse
