# Supplementary material for: Mapping QTLs for Pyricularia leaf spot, nematode resistance, and yield related traits in pearl millet [Cenchrus americanus (L.) Morrone]
Source: Front Plant Sci. 2025 Jun 30;16:1588485. doi: 10.3389/fpls.2025.1588485 (PMC12256767; doi:10.3389/fpls.2025.1588485)
Supplement: Supplementary file 3 [file Table2.xlsx]

## Sheet: Sheet1
Supplementary Table 2: Phenotypic data generated for different traits during 2006, 2007, 2009 and 2013.
Trait	Year	RIL1	RIL2	RIL3	RIL4	RIL5	RIL6	RIL7	RIL8	RIL9	RIL10	RIL11	RIL12	RIL13	RIL14	RIL15	RIL16	RIL17	RIL18	RIL19	RIL20	RIL21	RIL22	RIL23	RIL24	RIL25	RIL26	RIL27	RIL28	RIL29	RIL30	RIL31	RIL32	RIL33	RIL34	RIL35	RIL36	RIL37	RIL38	RIL39	RIL40	RIL41	RIL42	RIL43	RIL44	RIL45	RIL46	RIL47	RIL48
Plant Height	2006	9.5	8.5	9	7	8	8	10	9.5	7	9.5	12.5	8	8	8	10.5	8	8.5	9	11	8.5	9	8.5	9	10	7.5	9.5	7.5	6.5	8	7.5	7.5	8	8	9	8	7.5	7	10	9.5	8	10.5	8.5	15.5	10	9	8	9.5	3.5
Plant Height	2013	81.5	70	72.67	54	68.1	61.67	81.33	89.67	76.33	81.5	84.17	66.33	66.5	74.67	83	62.17	85	73	60.67	94.33	74.33	69	81.33	78.17	67	80.5	60.67	60.33	75.83	71.67	89.17	61.33	63.33	74.33	56	70.67	62.67	83.17	83.83	84.5	68.5	88.67	109.33	69.17	76.67	89	73.33	75.33
Stem Diameter	2013	6.01	4.51	4.2	4.42	3.58	2.83	5.05	4.57	3.96	4.41	2.92	3.51	4.34	5.26	5.04	1.69	5.89	4.36	4.16	4.66	5.3	3.9	4.9	4.73	3.19	6.25	2.71	2.81	3.61	3.8	4.79	2.23	2.37	4.74	2.62	3.61	3.03	4.91	5.49	4.22	2.4	4.68	4.84	5.08	3.32	6.35	3.69	3.54
Days To Heading	2006	45.5	40.8235	40.85	50.9231	44.7778	40.6111	56.7	42.4211	41.7143	47.9	44.2381	41.0588	41.4348	40.9474	48.85	45.0909	42.1579	54.6667	48.1667	41.3529	44.6111	42.1579	44.7	58.8182	47.2857	52.5	44.2	55.9545	44.3571	43.15	48.2857	41.2381	42.25	51.4667	51.9	49.9474	43.1304	47.1333	39.8421	42.6667	51.6316	40.2381	56.6471	48.25	46.3158	46.5333	43	40
Days To Heading	2013	47.33	44.67	44.67	44.33	46	46.33	50.33	47.33	44.67	49	47.33	48.67	44.67	42.67	46.33	47.5	45.33	47	44.67	44	45.33	44	44.67	54.33	53.33	45.33	48.67	56.33	47.5	50	43.67	46.33	47	49	47.67	50.33	50.5	46	45	50	56	43.67	54	48	56.5	48.67	47.5	45.33
Panicle Diameter	2007	25.3667	20.44	22.2577	23.9504	20.28	22.8406	23.2724	22.7639	21.6182	24.8152	20.01	20.39	22.41	21.1644	23.73	20.82	19.81	27.1335	22.0285	21.175	21.178	21.1795	19.8574	26.3532	21.783	23.7806	22.9915	21.985	25.2789	20.631	20.7985	17.6339	24.2384	20.5995	.	23.0833	23.112	23.1805	20.905	22.015	20.9152	19.6384	31.4088	25.5058	23.152	26.1447	22.7905	20.2544
Panicle Diameter	2013	25.24	16.97	11.41	14.31	13.69	9.36	15.84	15.37	12.12	15.87	12.74	10.55	12.13	22.21	16.91	8.23	14.49	18.95	13.79	13.76	16.42	15.34	12.77	16.5	12.98	18.07	14.31	12.42	15.29	11.78	15.18	9.83	12.02	16.06	10.56	15.36	14.72	16.87	15.53	15.47	9.71	14.78	21.76	12.46	15.38	17.86	12.92	13.51
Panicle Length	2007	25.2381	25.7895	18	16.7826	16.3333	19.6875	27.0952	21.4783	23.5	24.3333	26.0952	21.4211	17.5714	18.625	23.5263	21.0909	26.3	25.7	20.2222	21.7143	24.8	23.15	24.1905	26.4737	22.5652	26.0588	18.3	20.8	21.6667	21.4286	23.05	16.6111	21.6316	22.5714	.	20.619	17.8667	17.95	19.5	19	23.9048	19.7368	30.4375	22.25	26.45	28.5789	26.95	19.9375
Panicle Length	2013	20.17	17.17	14.33	11.67	11.5	15.33	21.33	19.33	18	21.5	20	18	13.5	13.33	17.67	15.5	24.67	17.17	14	20.33	21.83	17.5	16.5	17.2	16.17	18.67	15.33	18	20.33	17.17	23.17	13.33	12	18.33	12.5	19.67	16.67	12.33	18.67	22.17	20.67	23	24.67	18.83	25.67	23.67	19.17	17.33
Grain Yield	2006	12.5086	3.46235	4.6135	1.81615	3.99789	5.035	3.922	8.2275	4.92136	3.2045	4.97762	2.61	4.42435	5.4965	2.3375	2.14273	1.31737	1.065	7.21556	4.97294	3.60056	3.61684	1.74273	5.74909	6.54571	2.535	4.123	3.33591	2.332	1.68571	0.655714	1.17952	4.431	2.55933	2.942	2.01789	4.03043	2.70867	8.22	0.325	4.516	1.58048	7.84588	3.2665	6.82684	3.95187	3.6713	0.894286
Grain Yield	2007	7.41619	2.76895	2.15545	1.03304	2.9	1.23687	2.54857	7.76304	6.49818	2.42667	2.5119	0.932105	2.11857	2.5875	4.19684	1.15909	2.0685	1.0025	4.40704	4.19643	2.3705	3.8605	1.51	4.70579	4.7387	2.18647	3.8285	3.359	1.03222	1.79095	0.3735	0.971111	4.70263	2.27095	.	1.41381	1.318	1.724	2.72833	1.225	3.55143	0.485263	3.73937	2.10417	4.334	5.34526	2.7695	1.4775
1000-Seed Weight	2013	9.7	8.27	9.4	9.3	8.4	7.73	9.97	9.4	8.97	8.07	8.23	7.73	8.1	9.5	9.75	7.4	8.97	9.15	9	8.63	8.5	9.4	8.6	8.3	8.27	9	8.3	7.7	8.35	7.87	9.4	8.07	7.67	9.2	7.57	7.97	8.3	9.4	11	8.5	9.27	7.75	8.53	8.4	8.6	10.03	9.2	7.75
Pyricularia leaf spot disease	2013	2	6	6	6	4	3	8	3	7	5	5	6	4	8	6	1	5	4	6	6	6	6	1	8	2	7	6	4	7	5	6	5	7	5	9	9	4	6	8	4	5	5	6	6	5	6	8	6
Egg mass Avg trial (1,2&3)	2009	2.67	2.33	0	0.33	0.67	1.67	0.33	1.33333	0	2.33	0.33	1.67	1	0.33	0.67	1.67	0	0	1.67	1.66667	2.66667	2.33	1.67	1.66667	2.66667	1.66667	0.67	1.66667	2.67	2.67	2.33333	2.66667	2	0.333333	0.33	0	1.33	3	0.33	3	0.67	0.67	2.67	2.33	0	0	1.67	0
Egg mass trial (1&2)	2009	2.5	1.5	0	0.5	0.5	2	0.5	1.5	0	2.5	0	1.5	1	0.5	1	1	0	0	1	2.5	2	2	1.5	1	2.5	1	1	1	2.5	2.5	2	2	1.5	0.5	0.5	0	0.5	3	0	2.5	1	1	3	2.5	0	0	1	0
Egg mass trial 3	2009	3	4	0	0	1	1	0	1	0	2	1	2	1	0	0	3	0	0	3	0	4	3	2	3	3	3	0	3	3	3	3	4	3	0	0	0	3	3	1	4	0	0	2	2	0	0	3	0
*Missing data is denoted as period (.)
Number of RILS grown in each year
Year	#RILs
2006	225
2007	222
2009	180
2013	179
[truncated: 96 more columns]
