# Supplementary material for: Mapping QTLs for Pyricularia leaf spot, nematode resistance, and yield related traits in pearl millet [Cenchrus americanus (L.) Morrone]
Source: Front Plant Sci. 2025 Jun 30;16:1588485. doi: 10.3389/fpls.2025.1588485 (PMC12256767; doi:10.3389/fpls.2025.1588485)
Supplement: Supplementary file 4 [file Table3.xlsx]

## Sheet: Genetic Correlations
Supplementary Table 3: Correlation among traits for pearl millet recombinant inbred lines by year
	Correlations within 2013 dataset
		Plant Height	Panicle length	Stem diameter	Panicle diameter	Days to heading
r	Panicle length	0.55595
p-value		<.0001
n		536
	Stem diameter	0.49132	0.35837
		<.0001	<.0001
		537	536
	Panicle diameter	0.41951	0.29691	0.59133
		<.0001	<.0001	<.0001
		537	536	537
	Days to heading	-0.09882	0.09644	-0.12068	0.09337
		0.0237	0.0274	0.0057	0.0326
		524	523	524	524
	1000 Seed wt.	0.14783	0.10964	0.35328	0.28748	-0.01911
		0.0017	0.0204	<.0001	<.0001	0.691
		448	447	448	448	435
	Correlations within 2007 dataset:
		Panicle diameter	Panicle length
r	Panicle length	0.42392
p-value		<.0001
n		4169
	Grain yield/head	0.40314	0.26432
		<.0001	<.0001
		4169	4169
	Correlations within 2006 dataset, correlations based on raw data (10 heads/plot):
		Days to heading
r	Grain yield/head	0.05112
p-value		0.0016
n		3789
	Correlations within 2006 dataset, correlations based on means of entries within reps.
		Days to heading	Grain yield/head
r	Grain yield/head	0.16187
p-value		0.0007
n		433
	Plant height	0.27	0.2853
		<.0001	<.0001
		430	430

## Sheet: ANOVA
ANOVA Tables
Year 2006		Days to heading	Plant height	Seed yield per head
Source	DF	F
Entry	226	5.78 ***	6.43 ***	5.20 ***
Rep	1	5.78 *	56.0 ***	0.66
Year 2007		Panicle length	Panicle diam.	Grain yield per head
Source	DF	F
Entry	223	6.65 ***	5.92 ***	4.52 ***
Rep	1	39.2 ***	3.4	3.27
Year 2009		RKN egg mass index
Source	DF	F
Entry	182	4.87 ***
Rep	2	13.7 ***
Year 2013		Panicle length	Panicle diam.	Days to heading	Plant height	Stem diameter	1000 seed wt.
Source	DF	F
Entry	181	3.26 ***	5.22 ***	4.19 ***	4.26 ***	6.16 ***	5.77 ***
Rep	2	6.06 **	4.77 **	4.67 **	25.1 ***	3.43 *	3.34 *
Year 2013		Pyricularia leaf spot
Source	DF	F
RIL_ID	177	23.32 ***
Rep	2	1.13
