# Supplementary material for: Mapping QTLs for Pyricularia leaf spot, nematode resistance, and yield related traits in pearl millet [Cenchrus americanus (L.) Morrone]
Source: Front Plant Sci. 2025 Jun 30;16:1588485. doi: 10.3389/fpls.2025.1588485 (PMC12256767; doi:10.3389/fpls.2025.1588485)
Supplement: Supplementary file 5 [file Table4.xlsx]

## Sheet: Sheet1
Supplementary Table 4: Summary of SNP markers mapped on the genetic map constructed using RIL population derived from Tift 99D2B1 × Tift 454 and their marker density
Linkage group	Number of Markers	Map Length (cM)	Marker Density (Markers/cM)
LG1	89	60.32	1.48
LG2	75	52.12	1.44
LG3	35	31.72	1.1
LG4	63	55.26	1.14
LG5	82	61.28	1.34
LG6	76	48.87	1.56
LG7	85	47.03	1.81
