# Supplementary material for: Mapping QTLs for Pyricularia leaf spot, nematode resistance, and yield related traits in pearl millet [Cenchrus americanus (L.) Morrone]
Source: Front Plant Sci. 2025 Jun 30;16:1588485. doi: 10.3389/fpls.2025.1588485 (PMC12256767; doi:10.3389/fpls.2025.1588485)
Supplement: Supplementary file 6 [file Table5.xlsx]

## Sheet: Sheet1
Supplementary Table 5: Summary of genes identified in the major QTL regions
Trait	LG	cM	SNPs flanking the QTL	PVE (%)	Candidate genes
Plant Height (cm)	5	4.97	S5_0720 - S5_0743	10.1619	Pgl_GLEAN_10018737
					Pgl_GLEAN_10018738
					Pgl_GLEAN_10018739
					Pgl_GLEAN_10018740
					Pgl_GLEAN_10018741
					Pgl_GLEAN_10018742
					Pgl_GLEAN_10018743
					Pgl_GLEAN_10018744
					Pgl_GLEAN_10018745
					Pgl_GLEAN_10018746
					Pgl_GLEAN_10018747
					Pgl_GLEAN_10018748
					Pgl_GLEAN_10023981
					Pgl_GLEAN_10023982
					Pgl_GLEAN_10023983
					Pgl_GLEAN_10023984
					Pgl_GLEAN_10023985
					Pgl_GLEAN_10023986
					Pgl_GLEAN_10023987
Plant Height (cm)	3	15.46	S3_3095 - S3_3265	10.0164	Pgl_GLEAN_10000153
					Pgl_GLEAN_10000583
					Pgl_GLEAN_10000646
					Pgl_GLEAN_10000647
					Pgl_GLEAN_10001483
					Pgl_GLEAN_10003138
					Pgl_GLEAN_10003139
					Pgl_GLEAN_10003140
					Pgl_GLEAN_10003321
					Pgl_GLEAN_10003322
					Pgl_GLEAN_10003323
					Pgl_GLEAN_10003324
					Pgl_GLEAN_10003325
					Pgl_GLEAN_10003326
					Pgl_GLEAN_10003327
					Pgl_GLEAN_10003328
					Pgl_GLEAN_10003329
					Pgl_GLEAN_10003330
					Pgl_GLEAN_10003331
					Pgl_GLEAN_10003332
					Pgl_GLEAN_10003600
					Pgl_GLEAN_10004346
					Pgl_GLEAN_10005618
					Pgl_GLEAN_10005619
					Pgl_GLEAN_10005620
					Pgl_GLEAN_10005621
					Pgl_GLEAN_10005622
					Pgl_GLEAN_10005623
					Pgl_GLEAN_10006747
					Pgl_GLEAN_10006748
					Pgl_GLEAN_10006749
					Pgl_GLEAN_10006750
					Pgl_GLEAN_10006751
					Pgl_GLEAN_10006752
					Pgl_GLEAN_10006753
					Pgl_GLEAN_10006754
					Pgl_GLEAN_10006755
					Pgl_GLEAN_10006756
					Pgl_GLEAN_10006757
					Pgl_GLEAN_10006758
					Pgl_GLEAN_10006759
					Pgl_GLEAN_10007710
					Pgl_GLEAN_10007711
					Pgl_GLEAN_10007712
					Pgl_GLEAN_10007713
					Pgl_GLEAN_10007714
					Pgl_GLEAN_10007715
					Pgl_GLEAN_10011580
					Pgl_GLEAN_10011581
					Pgl_GLEAN_10011582
					Pgl_GLEAN_10011583
					Pgl_GLEAN_10011584
					Pgl_GLEAN_10011585
					Pgl_GLEAN_10011586
					Pgl_GLEAN_10011587
					Pgl_GLEAN_10011588
					Pgl_GLEAN_10011589
					Pgl_GLEAN_10011590
					Pgl_GLEAN_10011591
					Pgl_GLEAN_10011592
					Pgl_GLEAN_10011593
					Pgl_GLEAN_10011598
					Pgl_GLEAN_10011599
					Pgl_GLEAN_10011600
					Pgl_GLEAN_10011601
					Pgl_GLEAN_10011602
					Pgl_GLEAN_10011603
					Pgl_GLEAN_10011604
					Pgl_GLEAN_10015574
					Pgl_GLEAN_10015575
					Pgl_GLEAN_10015576
					Pgl_GLEAN_10015577
					Pgl_GLEAN_10015578
					Pgl_GLEAN_10015579
					Pgl_GLEAN_10015580
					Pgl_GLEAN_10015581
					Pgl_GLEAN_10015582
					Pgl_GLEAN_10015583
					Pgl_GLEAN_10015584
					Pgl_GLEAN_10015585
					Pgl_GLEAN_10015586
					Pgl_GLEAN_10015587
					Pgl_GLEAN_10015588
					Pgl_GLEAN_10015589
					Pgl_GLEAN_10015590
					Pgl_GLEAN_10015591
					Pgl_GLEAN_10015592
					Pgl_GLEAN_10015593
					Pgl_GLEAN_10015594
					Pgl_GLEAN_10015595
					Pgl_GLEAN_10015596
					Pgl_GLEAN_10015597
					Pgl_GLEAN_10015598
					Pgl_GLEAN_10015599
					Pgl_GLEAN_10015600
					Pgl_GLEAN_10015601
					Pgl_GLEAN_10015602
					Pgl_GLEAN_10015603
					Pgl_GLEAN_10015604
					Pgl_GLEAN_10016027
					Pgl_GLEAN_10016028
					Pgl_GLEAN_10016029
					Pgl_GLEAN_10016030
					Pgl_GLEAN_10016031
					Pgl_GLEAN_10016032
					Pgl_GLEAN_10016033
					Pgl_GLEAN_10016034
					Pgl_GLEAN_10016035
					Pgl_GLEAN_10016036
					Pgl_GLEAN_10016037
					Pgl_GLEAN_10016038
					Pgl_GLEAN_10016039
					Pgl_GLEAN_10016040
					Pgl_GLEAN_10016041
					Pgl_GLEAN_10016042
					Pgl_GLEAN_10016043
					Pgl_GLEAN_10016044
					Pgl_GLEAN_10016722
					Pgl_GLEAN_10016723
					Pgl_GLEAN_10016724
					Pgl_GLEAN_10016725
					Pgl_GLEAN_10016726
					Pgl_GLEAN_10016727
					Pgl_GLEAN_10016728
					Pgl_GLEAN_10016729
					Pgl_GLEAN_10016730
					Pgl_GLEAN_10016731
					Pgl_GLEAN_10016732
					Pgl_GLEAN_10016733
					Pgl_GLEAN_10016735
					Pgl_GLEAN_10016747
					Pgl_GLEAN_10016748
					Pgl_GLEAN_10016749
					Pgl_GLEAN_10016750
					Pgl_GLEAN_10016751
					Pgl_GLEAN_10016752
					Pgl_GLEAN_10016753
					Pgl_GLEAN_10016754
					Pgl_GLEAN_10016755
					Pgl_GLEAN_10016756
					Pgl_GLEAN_10016757
					Pgl_GLEAN_10016758
					Pgl_GLEAN_10016759
					Pgl_GLEAN_10021104
					Pgl_GLEAN_10021105
					Pgl_GLEAN_10021106
					Pgl_GLEAN_10021107
					Pgl_GLEAN_10021108
					Pgl_GLEAN_10021109
					Pgl_GLEAN_10021110
					Pgl_GLEAN_10021111
					Pgl_GLEAN_10021112
					Pgl_GLEAN_10028843
					Pgl_GLEAN_10028844
					Pgl_GLEAN_10028845
					Pgl_GLEAN_10028846
					Pgl_GLEAN_10028847
					Pgl_GLEAN_10028848
					Pgl_GLEAN_10028849
					Pgl_GLEAN_10028850
					Pgl_GLEAN_10028851
					Pgl_GLEAN_10028852
					Pgl_GLEAN_10028853
					Pgl_GLEAN_10028854
					Pgl_GLEAN_10028855
					Pgl_GLEAN_10028856
					Pgl_GLEAN_10028857
Stem Diameter (mm)	3	16.46	S3_3095 - S3_3265	10.5853	Pgl_GLEAN_10000153
					Pgl_GLEAN_10000583
					Pgl_GLEAN_10000646
					Pgl_GLEAN_10000647
					Pgl_GLEAN_10001483
					Pgl_GLEAN_10003138
					Pgl_GLEAN_10003139
					Pgl_GLEAN_10003140
					Pgl_GLEAN_10003321
					Pgl_GLEAN_10003322
					Pgl_GLEAN_10003323
					Pgl_GLEAN_10003324
					Pgl_GLEAN_10003325
					Pgl_GLEAN_10003326
					Pgl_GLEAN_10003327
					Pgl_GLEAN_10003328
					Pgl_GLEAN_10003329
					Pgl_GLEAN_10003330
					Pgl_GLEAN_10003331
					Pgl_GLEAN_10003332
					Pgl_GLEAN_10003600
					Pgl_GLEAN_10004346
					Pgl_GLEAN_10005618
					Pgl_GLEAN_10005619
					Pgl_GLEAN_10005620
					Pgl_GLEAN_10005621
					Pgl_GLEAN_10005622
					Pgl_GLEAN_10005623
					Pgl_GLEAN_10006747
					Pgl_GLEAN_10006748
					Pgl_GLEAN_10006749
					Pgl_GLEAN_10006750
					Pgl_GLEAN_10006751
					Pgl_GLEAN_10006752
					Pgl_GLEAN_10006753
					Pgl_GLEAN_10006754
					Pgl_GLEAN_10006755
					Pgl_GLEAN_10006756
					Pgl_GLEAN_10006757
					Pgl_GLEAN_10006758
					Pgl_GLEAN_10006759
					Pgl_GLEAN_10007710
					Pgl_GLEAN_10007711
					Pgl_GLEAN_10007712
					Pgl_GLEAN_10007713
					Pgl_GLEAN_10007714
					Pgl_GLEAN_10007715
					Pgl_GLEAN_10011580
					Pgl_GLEAN_10011581
					Pgl_GLEAN_10011582
					Pgl_GLEAN_10011583
					Pgl_GLEAN_10011584
					Pgl_GLEAN_10011585
					Pgl_GLEAN_10011586
					Pgl_GLEAN_10011587
					Pgl_GLEAN_10011588
					Pgl_GLEAN_10011589
					Pgl_GLEAN_10011590
					Pgl_GLEAN_10011591
					Pgl_GLEAN_10011592
					Pgl_GLEAN_10011593
					Pgl_GLEAN_10011598
					Pgl_GLEAN_10011599
					Pgl_GLEAN_10011600
					Pgl_GLEAN_10011601
					Pgl_GLEAN_10011602
					Pgl_GLEAN_10011603
					Pgl_GLEAN_10011604
					Pgl_GLEAN_10015574
					Pgl_GLEAN_10015575
					Pgl_GLEAN_10015576
					Pgl_GLEAN_10015577
					Pgl_GLEAN_10015578
					Pgl_GLEAN_10015579
					Pgl_GLEAN_10015580
					Pgl_GLEAN_10015581
					Pgl_GLEAN_10015582
					Pgl_GLEAN_10015583
					Pgl_GLEAN_10015584
					Pgl_GLEAN_10015585
					Pgl_GLEAN_10015586
					Pgl_GLEAN_10015587
					Pgl_GLEAN_10015588
					Pgl_GLEAN_10015589
					Pgl_GLEAN_10015590
					Pgl_GLEAN_10015591
					Pgl_GLEAN_10015592
					Pgl_GLEAN_10015593
					Pgl_GLEAN_10015594
					Pgl_GLEAN_10015595
					Pgl_GLEAN_10015596
					Pgl_GLEAN_10015597
					Pgl_GLEAN_10015598
					Pgl_GLEAN_10015599
					Pgl_GLEAN_10015600
					Pgl_GLEAN_10015601
					Pgl_GLEAN_10015602
					Pgl_GLEAN_10015603
					Pgl_GLEAN_10015604
					Pgl_GLEAN_10016027
					Pgl_GLEAN_10016028
					Pgl_GLEAN_10016029
					Pgl_GLEAN_10016030
					Pgl_GLEAN_10016031
					Pgl_GLEAN_10016032
					Pgl_GLEAN_10016033
					Pgl_GLEAN_10016034
					Pgl_GLEAN_10016035
					Pgl_GLEAN_10016036
					Pgl_GLEAN_10016037
					Pgl_GLEAN_10016038
					Pgl_GLEAN_10016039
					Pgl_GLEAN_10016040
					Pgl_GLEAN_10016041
					Pgl_GLEAN_10016042
					Pgl_GLEAN_10016043
					Pgl_GLEAN_10016044
					Pgl_GLEAN_10016722
					Pgl_GLEAN_10016723
					Pgl_GLEAN_10016724
					Pgl_GLEAN_10016725
					Pgl_GLEAN_10016726
					Pgl_GLEAN_10016727
					Pgl_GLEAN_10016728
					Pgl_GLEAN_10016729
					Pgl_GLEAN_10016730
					Pgl_GLEAN_10016731
					Pgl_GLEAN_10016732
					Pgl_GLEAN_10016733
					Pgl_GLEAN_10016735
					Pgl_GLEAN_10016747
					Pgl_GLEAN_10016748
					Pgl_GLEAN_10016749
					Pgl_GLEAN_10016750
					Pgl_GLEAN_10016751
					Pgl_GLEAN_10016752
					Pgl_GLEAN_10016753
					Pgl_GLEAN_10016754
					Pgl_GLEAN_10016755
					Pgl_GLEAN_10016756
					Pgl_GLEAN_10016757
					Pgl_GLEAN_10016758
					Pgl_GLEAN_10016759
					Pgl_GLEAN_10021104
					Pgl_GLEAN_10021105
					Pgl_GLEAN_10021106
					Pgl_GLEAN_10021107
					Pgl_GLEAN_10021108
					Pgl_GLEAN_10021109
					Pgl_GLEAN_10021110
					Pgl_GLEAN_10021111
					Pgl_GLEAN_10021112
					Pgl_GLEAN_10028843
					Pgl_GLEAN_10028844
					Pgl_GLEAN_10028845
					Pgl_GLEAN_10028846
					Pgl_GLEAN_10028847
					Pgl_GLEAN_10028848
					Pgl_GLEAN_10028849
					Pgl_GLEAN_10028850
					Pgl_GLEAN_10028851
					Pgl_GLEAN_10028852
					Pgl_GLEAN_10028853
					Pgl_GLEAN_10028854
					Pgl_GLEAN_10028855
					Pgl_GLEAN_10028856
					Pgl_GLEAN_10028857
Stem Diameter (mm)	7	24.1	S7_2292 - S7_2391	13.2458	Pgl_GLEAN_10003170
					Pgl_GLEAN_10003171
					Pgl_GLEAN_10003172
					Pgl_GLEAN_10003173
					Pgl_GLEAN_10003174
					Pgl_GLEAN_10003175
					Pgl_GLEAN_10003176
					Pgl_GLEAN_10003177
					Pgl_GLEAN_10003178
					Pgl_GLEAN_10003179
					Pgl_GLEAN_10003180
					Pgl_GLEAN_10003181
					Pgl_GLEAN_10003182
					Pgl_GLEAN_10003183
					Pgl_GLEAN_10003184
					Pgl_GLEAN_10005041
					Pgl_GLEAN_10005042
					Pgl_GLEAN_10005043
					Pgl_GLEAN_10005044
					Pgl_GLEAN_10005045
					Pgl_GLEAN_10005046
					Pgl_GLEAN_10005047
					Pgl_GLEAN_10005048
					Pgl_GLEAN_10005049
					Pgl_GLEAN_10005050
					Pgl_GLEAN_10005056
					Pgl_GLEAN_10005057
					Pgl_GLEAN_10005058
					Pgl_GLEAN_10005059
					Pgl_GLEAN_10005060
					Pgl_GLEAN_10005061
					Pgl_GLEAN_10005062
					Pgl_GLEAN_10005063
					Pgl_GLEAN_10005064
					Pgl_GLEAN_10005065
					Pgl_GLEAN_10005066
					Pgl_GLEAN_10005067
					Pgl_GLEAN_10005068
					Pgl_GLEAN_10005069
					Pgl_GLEAN_10005070
					Pgl_GLEAN_10005071
					Pgl_GLEAN_10005072
					Pgl_GLEAN_10005073
					Pgl_GLEAN_10005074
					Pgl_GLEAN_10005075
					Pgl_GLEAN_10006103
					Pgl_GLEAN_10006104
					Pgl_GLEAN_10006105
					Pgl_GLEAN_10006106
					Pgl_GLEAN_10006107
					Pgl_GLEAN_10006108
					Pgl_GLEAN_10006109
					Pgl_GLEAN_10006110
					Pgl_GLEAN_10006111
					Pgl_GLEAN_10006112
					Pgl_GLEAN_10013197
					Pgl_GLEAN_10013198
					Pgl_GLEAN_10013199
					Pgl_GLEAN_10013200
					Pgl_GLEAN_10013201
					Pgl_GLEAN_10013202
					Pgl_GLEAN_10013203
					Pgl_GLEAN_10013204
					Pgl_GLEAN_10013205
					Pgl_GLEAN_10013206
					Pgl_GLEAN_10013207
					Pgl_GLEAN_10013208
					Pgl_GLEAN_10013209
					Pgl_GLEAN_10013210
					Pgl_GLEAN_10013211
					Pgl_GLEAN_10013212
					Pgl_GLEAN_10013213
					Pgl_GLEAN_10013214
					Pgl_GLEAN_10013215
					Pgl_GLEAN_10013216
					Pgl_GLEAN_10013217
					Pgl_GLEAN_10013218
					Pgl_GLEAN_10013219
					Pgl_GLEAN_10013912
					Pgl_GLEAN_10013913
					Pgl_GLEAN_10013914
					Pgl_GLEAN_10013915
					Pgl_GLEAN_10030369
					Pgl_GLEAN_10030370
					Pgl_GLEAN_10030371
					Pgl_GLEAN_10030372
					Pgl_GLEAN_10030373
					Pgl_GLEAN_10030374
					Pgl_GLEAN_10030375
					Pgl_GLEAN_10030376
					Pgl_GLEAN_10030377
					Pgl_GLEAN_10030378
					Pgl_GLEAN_10030379
					Pgl_GLEAN_10030380
					Pgl_GLEAN_10030381
					Pgl_GLEAN_10030382
					Pgl_GLEAN_10030383
					Pgl_GLEAN_10030384
					Pgl_GLEAN_10030385
					Pgl_GLEAN_10030386
					Pgl_GLEAN_10030387
					Pgl_GLEAN_10030388
					Pgl_GLEAN_10030389
					Pgl_GLEAN_10030390
					Pgl_GLEAN_10030392
					Pgl_GLEAN_10030393
					Pgl_GLEAN_10030394
					Pgl_GLEAN_10030395
					Pgl_GLEAN_10030396
					Pgl_GLEAN_10030397
					Pgl_GLEAN_10030398
					Pgl_GLEAN_10030399
					Pgl_GLEAN_10030400
					Pgl_GLEAN_10030401
					Pgl_GLEAN_10030402
					Pgl_GLEAN_10030403
					Pgl_GLEAN_10030404
					Pgl_GLEAN_10030405
					Pgl_GLEAN_10030406
					Pgl_GLEAN_10030407
					Pgl_GLEAN_10030408
					Pgl_GLEAN_10030409
					Pgl_GLEAN_10030410
					Pgl_GLEAN_10030411
					Pgl_GLEAN_10030412
					Pgl_GLEAN_10030413
					Pgl_GLEAN_10030414
Stem Diameter (mm)	7	21.03	S7_1717 - S7_1717	16.9907	NA
Days to Heading	5	0.01	no left - S5_0012	13.4316	Pgl_GLEAN_10000111
					Pgl_GLEAN_10000135
					Pgl_GLEAN_10000187
					Pgl_GLEAN_10000191
					Pgl_GLEAN_10000209
					Pgl_GLEAN_10000228
					Pgl_GLEAN_10000254
					Pgl_GLEAN_10000265
					Pgl_GLEAN_10000268
					Pgl_GLEAN_10000327
					Pgl_GLEAN_10000328
					Pgl_GLEAN_10000330
					Pgl_GLEAN_10000336
					Pgl_GLEAN_10000337
					Pgl_GLEAN_10000339
					Pgl_GLEAN_10000391
					Pgl_GLEAN_10000449
					Pgl_GLEAN_10000450
					Pgl_GLEAN_10000451
					Pgl_GLEAN_10000452
					Pgl_GLEAN_10000453
					Pgl_GLEAN_10000481
					Pgl_GLEAN_10000525
					Pgl_GLEAN_10000542
					Pgl_GLEAN_10000543
					Pgl_GLEAN_10000585
					Pgl_GLEAN_10000586
					Pgl_GLEAN_10000610
					Pgl_GLEAN_10000611
					Pgl_GLEAN_10000663
					Pgl_GLEAN_10000664
					Pgl_GLEAN_10000723
					Pgl_GLEAN_10000724
					Pgl_GLEAN_10000725
					Pgl_GLEAN_10000763
					Pgl_GLEAN_10000764
					Pgl_GLEAN_10000772
					Pgl_GLEAN_10000773
					Pgl_GLEAN_10000774
					Pgl_GLEAN_10000775
					Pgl_GLEAN_10000776
					Pgl_GLEAN_10000777
					Pgl_GLEAN_10000778
					Pgl_GLEAN_10000935
					Pgl_GLEAN_10000936
					Pgl_GLEAN_10001037
					Pgl_GLEAN_10001038
					Pgl_GLEAN_10001039
					Pgl_GLEAN_10001104
					Pgl_GLEAN_10001132
					Pgl_GLEAN_10001398
					Pgl_GLEAN_10001399
					Pgl_GLEAN_10001458
					Pgl_GLEAN_10001459
					Pgl_GLEAN_10001460
					Pgl_GLEAN_10001725
					Pgl_GLEAN_10001881
					Pgl_GLEAN_10001882
					Pgl_GLEAN_10002213
					Pgl_GLEAN_10002214
					Pgl_GLEAN_10002215
					Pgl_GLEAN_10002216
					Pgl_GLEAN_10002217
					Pgl_GLEAN_10002271
					Pgl_GLEAN_10002406
					Pgl_GLEAN_10002407
					Pgl_GLEAN_10002408
					Pgl_GLEAN_10002818
					Pgl_GLEAN_10002819
					Pgl_GLEAN_10002820
					Pgl_GLEAN_10002821
					Pgl_GLEAN_10002822
					Pgl_GLEAN_10002823
					Pgl_GLEAN_10002854
					Pgl_GLEAN_10002903
					Pgl_GLEAN_10003024
					Pgl_GLEAN_10003025
					Pgl_GLEAN_10003026
					Pgl_GLEAN_10003027
					Pgl_GLEAN_10003028
					Pgl_GLEAN_10003240
					Pgl_GLEAN_10003241
					Pgl_GLEAN_10003242
					Pgl_GLEAN_10003243
					Pgl_GLEAN_10003244
					Pgl_GLEAN_10003346
					Pgl_GLEAN_10003347
					Pgl_GLEAN_10003348
					Pgl_GLEAN_10003506
					Pgl_GLEAN_10003507
					Pgl_GLEAN_10003508
					Pgl_GLEAN_10003509
					Pgl_GLEAN_10003584
					Pgl_GLEAN_10003585
					Pgl_GLEAN_10003586
					Pgl_GLEAN_10003596
					Pgl_GLEAN_10003597
					Pgl_GLEAN_10003598
					Pgl_GLEAN_10003599
					Pgl_GLEAN_10003828
					Pgl_GLEAN_10003829
					Pgl_GLEAN_10003934
					Pgl_GLEAN_10003935
					Pgl_GLEAN_10003936
					Pgl_GLEAN_10003937
					Pgl_GLEAN_10003938
					Pgl_GLEAN_10003983
					Pgl_GLEAN_10003984
					Pgl_GLEAN_10004502
					Pgl_GLEAN_10004503
					Pgl_GLEAN_10004504
					Pgl_GLEAN_10004505
					Pgl_GLEAN_10004506
					Pgl_GLEAN_10004515
					Pgl_GLEAN_10004516
					Pgl_GLEAN_10004517
					Pgl_GLEAN_10004518
					Pgl_GLEAN_10004519
					Pgl_GLEAN_10004520
					Pgl_GLEAN_10004521
					Pgl_GLEAN_10004527
					Pgl_GLEAN_10004746
					Pgl_GLEAN_10004747
					Pgl_GLEAN_10004748
					Pgl_GLEAN_10004790
					Pgl_GLEAN_10004791
					Pgl_GLEAN_10004792
					Pgl_GLEAN_10004793
					Pgl_GLEAN_10004794
					Pgl_GLEAN_10004795
					Pgl_GLEAN_10004796
					Pgl_GLEAN_10005051
					Pgl_GLEAN_10005052
					Pgl_GLEAN_10005053
					Pgl_GLEAN_10005113
					Pgl_GLEAN_10005114
					Pgl_GLEAN_10005513
					Pgl_GLEAN_10005514
					Pgl_GLEAN_10005515
					Pgl_GLEAN_10005516
					Pgl_GLEAN_10005517
					Pgl_GLEAN_10005518
					Pgl_GLEAN_10005566
					Pgl_GLEAN_10005567
					Pgl_GLEAN_10005568
					Pgl_GLEAN_10005866
					Pgl_GLEAN_10005868
					Pgl_GLEAN_10005869
					Pgl_GLEAN_10006005
					Pgl_GLEAN_10006006
					Pgl_GLEAN_10006007
					Pgl_GLEAN_10006008
					Pgl_GLEAN_10006376
					Pgl_GLEAN_10006377
					Pgl_GLEAN_10006378
					Pgl_GLEAN_10006379
					Pgl_GLEAN_10006649
					Pgl_GLEAN_10006650
					Pgl_GLEAN_10006651
					Pgl_GLEAN_10006652
					Pgl_GLEAN_10007246
					Pgl_GLEAN_10007247
					Pgl_GLEAN_10007248
					Pgl_GLEAN_10007249
					Pgl_GLEAN_10007250
					Pgl_GLEAN_10007251
					Pgl_GLEAN_10007252
					Pgl_GLEAN_10007253
					Pgl_GLEAN_10007254
					Pgl_GLEAN_10007255
					Pgl_GLEAN_10007256
					Pgl_GLEAN_10007633
					Pgl_GLEAN_10007634
					Pgl_GLEAN_10007635
					Pgl_GLEAN_10007636
					Pgl_GLEAN_10007637
					Pgl_GLEAN_10007638
					Pgl_GLEAN_10007639
					Pgl_GLEAN_10007640
					Pgl_GLEAN_10007641
					Pgl_GLEAN_10007642
					Pgl_GLEAN_10007643
					Pgl_GLEAN_10007644
					Pgl_GLEAN_10007645
					Pgl_GLEAN_10007748
					Pgl_GLEAN_10007749
					Pgl_GLEAN_10007750
					Pgl_GLEAN_10007751
					Pgl_GLEAN_10007752
					Pgl_GLEAN_10007753
					Pgl_GLEAN_10007754
					Pgl_GLEAN_10007755
					Pgl_GLEAN_10007756
					Pgl_GLEAN_10007757
					Pgl_GLEAN_10007758
					Pgl_GLEAN_10007916
					Pgl_GLEAN_10007917
					Pgl_GLEAN_10007918
					Pgl_GLEAN_10007919
					Pgl_GLEAN_10007920
					Pgl_GLEAN_10007921
					Pgl_GLEAN_10007922
					Pgl_GLEAN_10007923
					Pgl_GLEAN_10008036
					Pgl_GLEAN_10008037
					Pgl_GLEAN_10008038
					Pgl_GLEAN_10008039
					Pgl_GLEAN_10008062
					Pgl_GLEAN_10008063
					Pgl_GLEAN_10008064
					Pgl_GLEAN_10008553
					Pgl_GLEAN_10008554
					Pgl_GLEAN_10008555
					Pgl_GLEAN_10008556
					Pgl_GLEAN_10008557
					Pgl_GLEAN_10008558
					Pgl_GLEAN_10008559
					Pgl_GLEAN_10008560
					Pgl_GLEAN_10008561
					Pgl_GLEAN_10008562
					Pgl_GLEAN_10008563
					Pgl_GLEAN_10008564
					Pgl_GLEAN_10008565
					Pgl_GLEAN_10008602
					Pgl_GLEAN_10008603
					Pgl_GLEAN_10008604
					Pgl_GLEAN_10008605
					Pgl_GLEAN_10008606
					Pgl_GLEAN_10009738
					Pgl_GLEAN_10009739
					Pgl_GLEAN_10009740
					Pgl_GLEAN_10009741
					Pgl_GLEAN_10009742
					Pgl_GLEAN_10009743
					Pgl_GLEAN_10009744
					Pgl_GLEAN_10009745
					Pgl_GLEAN_10009746
					Pgl_GLEAN_10009747
					Pgl_GLEAN_10009748
					Pgl_GLEAN_10009749
					Pgl_GLEAN_10009750
					Pgl_GLEAN_10009751
					Pgl_GLEAN_10009752
					Pgl_GLEAN_10009753
					Pgl_GLEAN_10009754
					Pgl_GLEAN_10009755
					Pgl_GLEAN_10010010
					Pgl_GLEAN_10010011
					Pgl_GLEAN_10010321
					Pgl_GLEAN_10010322
					Pgl_GLEAN_10010323
					Pgl_GLEAN_10010324
					Pgl_GLEAN_10010325
					Pgl_GLEAN_10010772
					Pgl_GLEAN_10010773
					Pgl_GLEAN_10010774
					Pgl_GLEAN_10010775
					Pgl_GLEAN_10010776
					Pgl_GLEAN_10010777
					Pgl_GLEAN_10010778
					Pgl_GLEAN_10010779
					Pgl_GLEAN_10010780
					Pgl_GLEAN_10010781
					Pgl_GLEAN_10010782
					Pgl_GLEAN_10010783
					Pgl_GLEAN_10010784
					Pgl_GLEAN_10010785
					Pgl_GLEAN_10010786
					Pgl_GLEAN_10010787
					Pgl_GLEAN_10010788
					Pgl_GLEAN_10010789
					Pgl_GLEAN_10010790
					Pgl_GLEAN_10010889
					Pgl_GLEAN_10010890
					Pgl_GLEAN_10010891
					Pgl_GLEAN_10010892
					Pgl_GLEAN_10011357
					Pgl_GLEAN_10011358
					Pgl_GLEAN_10011359
					Pgl_GLEAN_10011360
					Pgl_GLEAN_10011361
					Pgl_GLEAN_10011362
					Pgl_GLEAN_10011363
					Pgl_GLEAN_10011364
					Pgl_GLEAN_10011365
					Pgl_GLEAN_10011366
					Pgl_GLEAN_10011367
					Pgl_GLEAN_10011368
					Pgl_GLEAN_10011369
					Pgl_GLEAN_10011370
					Pgl_GLEAN_10011371
					Pgl_GLEAN_10011383
					Pgl_GLEAN_10011384
					Pgl_GLEAN_10011410
					Pgl_GLEAN_10011411
					Pgl_GLEAN_10011412
					Pgl_GLEAN_10011413
					Pgl_GLEAN_10011414
					Pgl_GLEAN_10011415
					Pgl_GLEAN_10011416
					Pgl_GLEAN_10011418
					Pgl_GLEAN_10011419
					Pgl_GLEAN_10011420
					Pgl_GLEAN_10011421
					Pgl_GLEAN_10011422
					Pgl_GLEAN_10011423
					Pgl_GLEAN_10011424
					Pgl_GLEAN_10012505
					Pgl_GLEAN_10012506
					Pgl_GLEAN_10012507
					Pgl_GLEAN_10012508
					Pgl_GLEAN_10012509
					Pgl_GLEAN_10012510
					Pgl_GLEAN_10012511
					Pgl_GLEAN_10012512
					Pgl_GLEAN_10012513
					Pgl_GLEAN_10012514
					Pgl_GLEAN_10012523
					Pgl_GLEAN_10012524
					Pgl_GLEAN_10012525
					Pgl_GLEAN_10012526
					Pgl_GLEAN_10012527
					Pgl_GLEAN_10012528
					Pgl_GLEAN_10012529
					Pgl_GLEAN_10012530
					Pgl_GLEAN_10012531
					Pgl_GLEAN_10012532
					Pgl_GLEAN_10012533
					Pgl_GLEAN_10012555
					Pgl_GLEAN_10012556
					Pgl_GLEAN_10012557
					Pgl_GLEAN_10012558
					Pgl_GLEAN_10012559
					Pgl_GLEAN_10012560
					Pgl_GLEAN_10012561
					Pgl_GLEAN_10012562
					Pgl_GLEAN_10012563
					Pgl_GLEAN_10012564
					Pgl_GLEAN_10012565
					Pgl_GLEAN_10012566
					Pgl_GLEAN_10012567
					Pgl_GLEAN_10012568
					Pgl_GLEAN_10012569
					Pgl_GLEAN_10012570
					Pgl_GLEAN_10012571
					Pgl_GLEAN_10012572
					Pgl_GLEAN_10012573
					Pgl_GLEAN_10012775
					Pgl_GLEAN_10012776
					Pgl_GLEAN_10012777
					Pgl_GLEAN_10012778
					Pgl_GLEAN_10012779
					Pgl_GLEAN_10012780
					Pgl_GLEAN_10012781
					Pgl_GLEAN_10012782
					Pgl_GLEAN_10012783
					Pgl_GLEAN_10012784
					Pgl_GLEAN_10012785
					Pgl_GLEAN_10012786
					Pgl_GLEAN_10012787
					Pgl_GLEAN_10012788
					Pgl_GLEAN_10012789
					Pgl_GLEAN_10012790
					Pgl_GLEAN_10012791
					Pgl_GLEAN_10012792
					Pgl_GLEAN_10012793
					Pgl_GLEAN_10012794
					Pgl_GLEAN_10013111
					Pgl_GLEAN_10013112
					Pgl_GLEAN_10013113
					Pgl_GLEAN_10013114
					Pgl_GLEAN_10013629
					Pgl_GLEAN_10013630
					Pgl_GLEAN_10013631
					Pgl_GLEAN_10013632
					Pgl_GLEAN_10013633
					Pgl_GLEAN_10013634
					Pgl_GLEAN_10013635
					Pgl_GLEAN_10013636
					Pgl_GLEAN_10013637
					Pgl_GLEAN_10013638
					Pgl_GLEAN_10013639
					Pgl_GLEAN_10013640
					Pgl_GLEAN_10013974
					Pgl_GLEAN_10013975
					Pgl_GLEAN_10013976
					Pgl_GLEAN_10013977
					Pgl_GLEAN_10013978
					Pgl_GLEAN_10015121
					Pgl_GLEAN_10015122
					Pgl_GLEAN_10015123
					Pgl_GLEAN_10015124
					Pgl_GLEAN_10015125
					Pgl_GLEAN_10015126
					Pgl_GLEAN_10015127
					Pgl_GLEAN_10015128
					Pgl_GLEAN_10015129
					Pgl_GLEAN_10015130
					Pgl_GLEAN_10015131
					Pgl_GLEAN_10015132
					Pgl_GLEAN_10015133
					Pgl_GLEAN_10015134
					Pgl_GLEAN_10015135
					Pgl_GLEAN_10015136
					Pgl_GLEAN_10015137
					Pgl_GLEAN_10015138
					Pgl_GLEAN_10015139
					Pgl_GLEAN_10015140
					Pgl_GLEAN_10015141
					Pgl_GLEAN_10015142
					Pgl_GLEAN_10015143
					Pgl_GLEAN_10015144
					Pgl_GLEAN_10015145
					Pgl_GLEAN_10015146
					Pgl_GLEAN_10015147
					Pgl_GLEAN_10015351
					Pgl_GLEAN_10015352
					Pgl_GLEAN_10015353
					Pgl_GLEAN_10015920
					Pgl_GLEAN_10015921
					Pgl_GLEAN_10015922
					Pgl_GLEAN_10015923
					Pgl_GLEAN_10015924
					Pgl_GLEAN_10015925
					Pgl_GLEAN_10015926
					Pgl_GLEAN_10016472
					Pgl_GLEAN_10016473
					Pgl_GLEAN_10016474
					Pgl_GLEAN_10016475
					Pgl_GLEAN_10016583
					Pgl_GLEAN_10016584
					Pgl_GLEAN_10016585
					Pgl_GLEAN_10016586
					Pgl_GLEAN_10016587
					Pgl_GLEAN_10016588
					Pgl_GLEAN_10016589
					Pgl_GLEAN_10016590
					Pgl_GLEAN_10016591
					Pgl_GLEAN_10016760
					Pgl_GLEAN_10016761
					Pgl_GLEAN_10016762
					Pgl_GLEAN_10016763
					Pgl_GLEAN_10016764
					Pgl_GLEAN_10016765
					Pgl_GLEAN_10016766
					Pgl_GLEAN_10016767
					Pgl_GLEAN_10016768
					Pgl_GLEAN_10016769
					Pgl_GLEAN_10016770
					Pgl_GLEAN_10016771
					Pgl_GLEAN_10016772
					Pgl_GLEAN_10016773
					Pgl_GLEAN_10016774
					Pgl_GLEAN_10016775
					Pgl_GLEAN_10016776
					Pgl_GLEAN_10016777
					Pgl_GLEAN_10016778
					Pgl_GLEAN_10016779
					Pgl_GLEAN_10016780
					Pgl_GLEAN_10016781
					Pgl_GLEAN_10016782
					Pgl_GLEAN_10016783
					Pgl_GLEAN_10016784
					Pgl_GLEAN_10017736
					Pgl_GLEAN_10017737
					Pgl_GLEAN_10017738
					Pgl_GLEAN_10017739
					Pgl_GLEAN_10017740
					Pgl_GLEAN_10017741
					Pgl_GLEAN_10017742
					Pgl_GLEAN_10017743
					Pgl_GLEAN_10017744
					Pgl_GLEAN_10017745
					Pgl_GLEAN_10018464
					Pgl_GLEAN_10018465
					Pgl_GLEAN_10018466
					Pgl_GLEAN_10018467
					Pgl_GLEAN_10018468
					Pgl_GLEAN_10018469
					Pgl_GLEAN_10018470
					Pgl_GLEAN_10018471
					Pgl_GLEAN_10018472
					Pgl_GLEAN_10018473
					Pgl_GLEAN_10018474
					Pgl_GLEAN_10019293
					Pgl_GLEAN_10019294
					Pgl_GLEAN_10019295
					Pgl_GLEAN_10019296
					Pgl_GLEAN_10019297
					Pgl_GLEAN_10019298
					Pgl_GLEAN_10019299
					Pgl_GLEAN_10019300
					Pgl_GLEAN_10019301
					Pgl_GLEAN_10019302
					Pgl_GLEAN_10019303
					Pgl_GLEAN_10019304
					Pgl_GLEAN_10019305
					Pgl_GLEAN_10019306
					Pgl_GLEAN_10019307
					Pgl_GLEAN_10019308
					Pgl_GLEAN_10019309
					Pgl_GLEAN_10019310
					Pgl_GLEAN_10019311
					Pgl_GLEAN_10019312
					Pgl_GLEAN_10019826
					Pgl_GLEAN_10019827
					Pgl_GLEAN_10019828
					Pgl_GLEAN_10019829
					Pgl_GLEAN_10019830
					Pgl_GLEAN_10019831
					Pgl_GLEAN_10020099
					Pgl_GLEAN_10020100
					Pgl_GLEAN_10020101
					Pgl_GLEAN_10020102
					Pgl_GLEAN_10020103
					Pgl_GLEAN_10020104
					Pgl_GLEAN_10020264
					Pgl_GLEAN_10020265
					Pgl_GLEAN_10020266
					Pgl_GLEAN_10020267
					Pgl_GLEAN_10020268
					Pgl_GLEAN_10020269
					Pgl_GLEAN_10020270
					Pgl_GLEAN_10020271
					Pgl_GLEAN_10020272
					Pgl_GLEAN_10020273
					Pgl_GLEAN_10020274
					Pgl_GLEAN_10020275
					Pgl_GLEAN_10020276
					Pgl_GLEAN_10020277
					Pgl_GLEAN_10020278
					Pgl_GLEAN_10020279
					Pgl_GLEAN_10020280
					Pgl_GLEAN_10020281
					Pgl_GLEAN_10020282
					Pgl_GLEAN_10020283
					Pgl_GLEAN_10020284
					Pgl_GLEAN_10020285
					Pgl_GLEAN_10020286
					Pgl_GLEAN_10020287
					Pgl_GLEAN_10020288
					Pgl_GLEAN_10020289
					Pgl_GLEAN_10020290
					Pgl_GLEAN_10020659
					Pgl_GLEAN_10020660
					Pgl_GLEAN_10020661
					Pgl_GLEAN_10020662
					Pgl_GLEAN_10020663
					Pgl_GLEAN_10020664
					Pgl_GLEAN_10021113
					Pgl_GLEAN_10021114
					Pgl_GLEAN_10021115
					Pgl_GLEAN_10021116
					Pgl_GLEAN_10021117
					Pgl_GLEAN_10021118
					Pgl_GLEAN_10021119
					Pgl_GLEAN_10021120
					Pgl_GLEAN_10021121
					Pgl_GLEAN_10021122
					Pgl_GLEAN_10021123
					Pgl_GLEAN_10021124
					Pgl_GLEAN_10021125
					Pgl_GLEAN_10021126
					Pgl_GLEAN_10021127
					Pgl_GLEAN_10021128
					Pgl_GLEAN_10021129
					Pgl_GLEAN_10021130
					Pgl_GLEAN_10021131
					Pgl_GLEAN_10021132
					Pgl_GLEAN_10021133
					Pgl_GLEAN_10021134
					Pgl_GLEAN_10021135
					Pgl_GLEAN_10021136
					Pgl_GLEAN_10021327
					Pgl_GLEAN_10021328
					Pgl_GLEAN_10021329
					Pgl_GLEAN_10021330
					Pgl_GLEAN_10021331
					Pgl_GLEAN_10021332
					Pgl_GLEAN_10021333
					Pgl_GLEAN_10021334
					Pgl_GLEAN_10021335
					Pgl_GLEAN_10021336
					Pgl_GLEAN_10021337
					Pgl_GLEAN_10021338
					Pgl_GLEAN_10021339
					Pgl_GLEAN_10021340
					Pgl_GLEAN_10021341
					Pgl_GLEAN_10021342
					Pgl_GLEAN_10021343
					Pgl_GLEAN_10021344
					Pgl_GLEAN_10021345
					Pgl_GLEAN_10021346
					Pgl_GLEAN_10021347
					Pgl_GLEAN_10022958
					Pgl_GLEAN_10022959
					Pgl_GLEAN_10022960
					Pgl_GLEAN_10022961
					Pgl_GLEAN_10022962
					Pgl_GLEAN_10022963
					Pgl_GLEAN_10022964
					Pgl_GLEAN_10022965
					Pgl_GLEAN_10022966
					Pgl_GLEAN_10022967
					Pgl_GLEAN_10022968
					Pgl_GLEAN_10022969
					Pgl_GLEAN_10022970
					Pgl_GLEAN_10022971
					Pgl_GLEAN_10022972
					Pgl_GLEAN_10023639
					Pgl_GLEAN_10023640
					Pgl_GLEAN_10023641
					Pgl_GLEAN_10023642
					Pgl_GLEAN_10023643
					Pgl_GLEAN_10023644
					Pgl_GLEAN_10023645
					Pgl_GLEAN_10023646
					Pgl_GLEAN_10023647
					Pgl_GLEAN_10023648
					Pgl_GLEAN_10023649
					Pgl_GLEAN_10023650
					Pgl_GLEAN_10023651
					Pgl_GLEAN_10023652
					Pgl_GLEAN_10023653
					Pgl_GLEAN_10023654
					Pgl_GLEAN_10023655
					Pgl_GLEAN_10023656
					Pgl_GLEAN_10024907
					Pgl_GLEAN_10024908
					Pgl_GLEAN_10024909
					Pgl_GLEAN_10024910
					Pgl_GLEAN_10024911
					Pgl_GLEAN_10024912
					Pgl_GLEAN_10024913
					Pgl_GLEAN_10024914
					Pgl_GLEAN_10024915
					Pgl_GLEAN_10024916
					Pgl_GLEAN_10024917
					Pgl_GLEAN_10024918
					Pgl_GLEAN_10024919
					Pgl_GLEAN_10024920
					Pgl_GLEAN_10024921
					Pgl_GLEAN_10024922
					Pgl_GLEAN_10024923
					Pgl_GLEAN_10024924
					Pgl_GLEAN_10024925
					Pgl_GLEAN_10024926
					Pgl_GLEAN_10024927
					Pgl_GLEAN_10024928
					Pgl_GLEAN_10024929
					Pgl_GLEAN_10024930
					Pgl_GLEAN_10024931
					Pgl_GLEAN_10024932
					Pgl_GLEAN_10024933
					Pgl_GLEAN_10024934
					Pgl_GLEAN_10024935
					Pgl_GLEAN_10024936
					Pgl_GLEAN_10024937
					Pgl_GLEAN_10024938
					Pgl_GLEAN_10024939
					Pgl_GLEAN_10024940
					Pgl_GLEAN_10024941
					Pgl_GLEAN_10024942
					Pgl_GLEAN_10025527
					Pgl_GLEAN_10025528
					Pgl_GLEAN_10025529
					Pgl_GLEAN_10025530
					Pgl_GLEAN_10025531
					Pgl_GLEAN_10025532
					Pgl_GLEAN_10025533
					Pgl_GLEAN_10025534
					Pgl_GLEAN_10025535
					Pgl_GLEAN_10025536
					Pgl_GLEAN_10025537
					Pgl_GLEAN_10025538
					Pgl_GLEAN_10028509
					Pgl_GLEAN_10028510
					Pgl_GLEAN_10028511
					Pgl_GLEAN_10028512
					Pgl_GLEAN_10028513
					Pgl_GLEAN_10028514
					Pgl_GLEAN_10028515
					Pgl_GLEAN_10028516
					Pgl_GLEAN_10028517
					Pgl_GLEAN_10028518
					Pgl_GLEAN_10028519
					Pgl_GLEAN_10028520
					Pgl_GLEAN_10028521
					Pgl_GLEAN_10028522
					Pgl_GLEAN_10028523
					Pgl_GLEAN_10028524
					Pgl_GLEAN_10028819
					Pgl_GLEAN_10028820
					Pgl_GLEAN_10028821
					Pgl_GLEAN_10028822
					Pgl_GLEAN_10028823
					Pgl_GLEAN_10028824
					Pgl_GLEAN_10028825
					Pgl_GLEAN_10028826
					Pgl_GLEAN_10028827
					Pgl_GLEAN_10028828
					Pgl_GLEAN_10028829
					Pgl_GLEAN_10028830
					Pgl_GLEAN_10028831
					Pgl_GLEAN_10028832
					Pgl_GLEAN_10028833
					Pgl_GLEAN_10028834
					Pgl_GLEAN_10028835
					Pgl_GLEAN_10028836
					Pgl_GLEAN_10028837
					Pgl_GLEAN_10028838
					Pgl_GLEAN_10028839
					Pgl_GLEAN_10028840
					Pgl_GLEAN_10028841
					Pgl_GLEAN_10028842
					Pgl_GLEAN_10029017
					Pgl_GLEAN_10029018
					Pgl_GLEAN_10029019
					Pgl_GLEAN_10029020
					Pgl_GLEAN_10029021
					Pgl_GLEAN_10029022
					Pgl_GLEAN_10029023
					Pgl_GLEAN_10029024
					Pgl_GLEAN_10029025
					Pgl_GLEAN_10029026
					Pgl_GLEAN_10029027
					Pgl_GLEAN_10029028
					Pgl_GLEAN_10029029
					Pgl_GLEAN_10029030
					Pgl_GLEAN_10029031
					Pgl_GLEAN_10029032
					Pgl_GLEAN_10029033
					Pgl_GLEAN_10029034
					Pgl_GLEAN_10029035
					Pgl_GLEAN_10029036
					Pgl_GLEAN_10029588
					Pgl_GLEAN_10029589
					Pgl_GLEAN_10029590
					Pgl_GLEAN_10029591
					Pgl_GLEAN_10029592
					Pgl_GLEAN_10029593
					Pgl_GLEAN_10029594
					Pgl_GLEAN_10029595
					Pgl_GLEAN_10030091
					Pgl_GLEAN_10030092
					Pgl_GLEAN_10030093
					Pgl_GLEAN_10030094
					Pgl_GLEAN_10030095
					Pgl_GLEAN_10030096
					Pgl_GLEAN_10030097
					Pgl_GLEAN_10030098
					Pgl_GLEAN_10030099
					Pgl_GLEAN_10030100
					Pgl_GLEAN_10030101
					Pgl_GLEAN_10030102
					Pgl_GLEAN_10030103
					Pgl_GLEAN_10030104
					Pgl_GLEAN_10030105
					Pgl_GLEAN_10030106
					Pgl_GLEAN_10030450
					Pgl_GLEAN_10030451
					Pgl_GLEAN_10030452
					Pgl_GLEAN_10030453
					Pgl_GLEAN_10030454
					Pgl_GLEAN_10030455
					Pgl_GLEAN_10030456
					Pgl_GLEAN_10030457
					Pgl_GLEAN_10030458
					Pgl_GLEAN_10030459
					Pgl_GLEAN_10030460
					Pgl_GLEAN_10030461
					Pgl_GLEAN_10030462
					Pgl_GLEAN_10030463
					Pgl_GLEAN_10030464
					Pgl_GLEAN_10030465
					Pgl_GLEAN_10030466
					Pgl_GLEAN_10030467
					Pgl_GLEAN_10030468
					Pgl_GLEAN_10030469
					Pgl_GLEAN_10030470
					Pgl_GLEAN_10030471
					Pgl_GLEAN_10030472
					Pgl_GLEAN_10030473
					Pgl_GLEAN_10033539
					Pgl_GLEAN_10033540
					Pgl_GLEAN_10033541
					Pgl_GLEAN_10033542
					Pgl_GLEAN_10033543
					Pgl_GLEAN_10033544
					Pgl_GLEAN_10033545
					Pgl_GLEAN_10033546
					Pgl_GLEAN_10033547
					Pgl_GLEAN_10033548
					Pgl_GLEAN_10033549
					Pgl_GLEAN_10033550
					Pgl_GLEAN_10033551
					Pgl_GLEAN_10033552
					Pgl_GLEAN_10033553
					Pgl_GLEAN_10033554
					Pgl_GLEAN_10033555
					Pgl_GLEAN_10033556
					Pgl_GLEAN_10033557
					Pgl_GLEAN_10033558
					Pgl_GLEAN_10033559
					Pgl_GLEAN_10033560
					Pgl_GLEAN_10033561
					Pgl_GLEAN_10033562
					Pgl_GLEAN_10033563
					Pgl_GLEAN_10033564
					Pgl_GLEAN_10033565
					Pgl_GLEAN_10035275
					Pgl_GLEAN_10035276
					Pgl_GLEAN_10035277
					Pgl_GLEAN_10035278
					Pgl_GLEAN_10035279
					Pgl_GLEAN_10035280
					Pgl_GLEAN_10035281
					Pgl_GLEAN_10035282
					Pgl_GLEAN_10035283
					Pgl_GLEAN_10035284
					Pgl_GLEAN_10035285
					Pgl_GLEAN_10035286
					Pgl_GLEAN_10035287
					Pgl_GLEAN_10035288
					Pgl_GLEAN_10035289
					Pgl_GLEAN_10035290
					Pgl_GLEAN_10035291
					Pgl_GLEAN_10035292
					Pgl_GLEAN_10035293
					Pgl_GLEAN_10035294
					Pgl_GLEAN_10035295
					Pgl_GLEAN_10035296
					Pgl_GLEAN_10035297
					Pgl_GLEAN_10035298
Days to Heading	5	0.48	S5_0012 - S5_0062	14.2234	Pgl_GLEAN_10000637
					Pgl_GLEAN_10001026
					Pgl_GLEAN_10001027
					Pgl_GLEAN_10001028
					Pgl_GLEAN_10001151
					Pgl_GLEAN_10001152
					Pgl_GLEAN_10001514
					Pgl_GLEAN_10001515
					Pgl_GLEAN_10002817
					Pgl_GLEAN_10003946
					Pgl_GLEAN_10003947
					Pgl_GLEAN_10003948
					Pgl_GLEAN_10003949
					Pgl_GLEAN_10003950
					Pgl_GLEAN_10003951
					Pgl_GLEAN_10003952
					Pgl_GLEAN_10003953
					Pgl_GLEAN_10003954
					Pgl_GLEAN_10009268
					Pgl_GLEAN_10009269
					Pgl_GLEAN_10009270
					Pgl_GLEAN_10009271
					Pgl_GLEAN_10009272
					Pgl_GLEAN_10009273
					Pgl_GLEAN_10009274
					Pgl_GLEAN_10009897
					Pgl_GLEAN_10009898
					Pgl_GLEAN_10009899
					Pgl_GLEAN_10025539
					Pgl_GLEAN_10025540
					Pgl_GLEAN_10025541
					Pgl_GLEAN_10025542
					Pgl_GLEAN_10025543
					Pgl_GLEAN_10025544
					Pgl_GLEAN_10025545
					Pgl_GLEAN_10025546
					Pgl_GLEAN_10025547
					Pgl_GLEAN_10025548
					Pgl_GLEAN_10025549
					Pgl_GLEAN_10025550
					Pgl_GLEAN_10025551
					Pgl_GLEAN_10025552
					Pgl_GLEAN_10025553
					Pgl_GLEAN_10025554
					Pgl_GLEAN_10025555
					Pgl_GLEAN_10025556
					Pgl_GLEAN_10025557
					Pgl_GLEAN_10025558
					Pgl_GLEAN_10025559
					Pgl_GLEAN_10025560
					Pgl_GLEAN_10025561
					Pgl_GLEAN_10025562
					Pgl_GLEAN_10025563
					Pgl_GLEAN_10025564
					Pgl_GLEAN_10025565
					Pgl_GLEAN_10025566
					Pgl_GLEAN_10025567
					Pgl_GLEAN_10025568
					Pgl_GLEAN_10025569
					Pgl_GLEAN_10025570
					Pgl_GLEAN_10025571
					Pgl_GLEAN_10025572
					Pgl_GLEAN_10025573
					Pgl_GLEAN_10025574
					Pgl_GLEAN_10025575
					Pgl_GLEAN_10025576
					Pgl_GLEAN_10025577
					Pgl_GLEAN_10025578
					Pgl_GLEAN_10025579
					Pgl_GLEAN_10025580
					Pgl_GLEAN_10025581
					Pgl_GLEAN_10025582
					Pgl_GLEAN_10025583
					Pgl_GLEAN_10031193
					Pgl_GLEAN_10031194
					Pgl_GLEAN_10031195
					Pgl_GLEAN_10031196
					Pgl_GLEAN_10031197
					Pgl_GLEAN_10031198
					Pgl_GLEAN_10031199
					Pgl_GLEAN_10031200
					Pgl_GLEAN_10031201
					Pgl_GLEAN_10031202
					Pgl_GLEAN_10031203
					Pgl_GLEAN_10031204
					Pgl_GLEAN_10031205
					Pgl_GLEAN_10031206
					Pgl_GLEAN_10031207
					Pgl_GLEAN_10031208
					Pgl_GLEAN_10031209
					Pgl_GLEAN_10031210
					Pgl_GLEAN_10031211
					Pgl_GLEAN_10031212
					Pgl_GLEAN_10031213
					Pgl_GLEAN_10031214
					Pgl_GLEAN_10031215
					Pgl_GLEAN_10031216
					Pgl_GLEAN_10031217
					Pgl_GLEAN_10031218
					Pgl_GLEAN_10031219
					Pgl_GLEAN_10031220
					Pgl_GLEAN_10031221
					Pgl_GLEAN_10031222
					Pgl_GLEAN_10031223
					Pgl_GLEAN_10031224
					Pgl_GLEAN_10031225
					Pgl_GLEAN_10031226
					Pgl_GLEAN_10031227
					Pgl_GLEAN_10031228
					Pgl_GLEAN_10031229
Days to Heading	5	0.01	no left - S5_0012	10.677	Pgl_GLEAN_10000111
					Pgl_GLEAN_10000135
					Pgl_GLEAN_10000187
					Pgl_GLEAN_10000191
					Pgl_GLEAN_10000209
					Pgl_GLEAN_10000228
					Pgl_GLEAN_10000254
					Pgl_GLEAN_10000265
					Pgl_GLEAN_10000268
					Pgl_GLEAN_10000327
					Pgl_GLEAN_10000328
					Pgl_GLEAN_10000330
					Pgl_GLEAN_10000336
					Pgl_GLEAN_10000337
					Pgl_GLEAN_10000339
					Pgl_GLEAN_10000391
					Pgl_GLEAN_10000449
					Pgl_GLEAN_10000450
					Pgl_GLEAN_10000451
					Pgl_GLEAN_10000452
					Pgl_GLEAN_10000453
					Pgl_GLEAN_10000481
					Pgl_GLEAN_10000525
					Pgl_GLEAN_10000542
					Pgl_GLEAN_10000543
					Pgl_GLEAN_10000585
					Pgl_GLEAN_10000586
					Pgl_GLEAN_10000610
					Pgl_GLEAN_10000611
					Pgl_GLEAN_10000663
					Pgl_GLEAN_10000664
					Pgl_GLEAN_10000723
					Pgl_GLEAN_10000724
					Pgl_GLEAN_10000725
					Pgl_GLEAN_10000763
					Pgl_GLEAN_10000764
					Pgl_GLEAN_10000772
					Pgl_GLEAN_10000773
					Pgl_GLEAN_10000774
					Pgl_GLEAN_10000775
					Pgl_GLEAN_10000776
					Pgl_GLEAN_10000777
					Pgl_GLEAN_10000778
					Pgl_GLEAN_10000935
					Pgl_GLEAN_10000936
					Pgl_GLEAN_10001037
					Pgl_GLEAN_10001038
					Pgl_GLEAN_10001039
					Pgl_GLEAN_10001104
					Pgl_GLEAN_10001132
					Pgl_GLEAN_10001398
					Pgl_GLEAN_10001399
					Pgl_GLEAN_10001458
					Pgl_GLEAN_10001459
					Pgl_GLEAN_10001460
					Pgl_GLEAN_10001725
					Pgl_GLEAN_10001881
					Pgl_GLEAN_10001882
					Pgl_GLEAN_10002213
					Pgl_GLEAN_10002214
					Pgl_GLEAN_10002215
					Pgl_GLEAN_10002216
					Pgl_GLEAN_10002217
					Pgl_GLEAN_10002271
					Pgl_GLEAN_10002406
					Pgl_GLEAN_10002407
					Pgl_GLEAN_10002408
					Pgl_GLEAN_10002818
					Pgl_GLEAN_10002819
					Pgl_GLEAN_10002820
					Pgl_GLEAN_10002821
					Pgl_GLEAN_10002822
					Pgl_GLEAN_10002823
					Pgl_GLEAN_10002854
					Pgl_GLEAN_10002903
					Pgl_GLEAN_10003024
					Pgl_GLEAN_10003025
					Pgl_GLEAN_10003026
					Pgl_GLEAN_10003027
					Pgl_GLEAN_10003028
					Pgl_GLEAN_10003240
					Pgl_GLEAN_10003241
					Pgl_GLEAN_10003242
					Pgl_GLEAN_10003243
					Pgl_GLEAN_10003244
					Pgl_GLEAN_10003346
					Pgl_GLEAN_10003347
					Pgl_GLEAN_10003348
					Pgl_GLEAN_10003506
					Pgl_GLEAN_10003507
					Pgl_GLEAN_10003508
					Pgl_GLEAN_10003509
					Pgl_GLEAN_10003584
					Pgl_GLEAN_10003585
					Pgl_GLEAN_10003586
					Pgl_GLEAN_10003596
					Pgl_GLEAN_10003597
					Pgl_GLEAN_10003598
					Pgl_GLEAN_10003599
					Pgl_GLEAN_10003828
					Pgl_GLEAN_10003829
					Pgl_GLEAN_10003934
					Pgl_GLEAN_10003935
					Pgl_GLEAN_10003936
					Pgl_GLEAN_10003937
					Pgl_GLEAN_10003938
					Pgl_GLEAN_10003983
					Pgl_GLEAN_10003984
					Pgl_GLEAN_10004502
					Pgl_GLEAN_10004503
					Pgl_GLEAN_10004504
					Pgl_GLEAN_10004505
					Pgl_GLEAN_10004506
					Pgl_GLEAN_10004515
					Pgl_GLEAN_10004516
					Pgl_GLEAN_10004517
					Pgl_GLEAN_10004518
					Pgl_GLEAN_10004519
					Pgl_GLEAN_10004520
					Pgl_GLEAN_10004521
					Pgl_GLEAN_10004527
					Pgl_GLEAN_10004746
					Pgl_GLEAN_10004747
					Pgl_GLEAN_10004748
					Pgl_GLEAN_10004790
					Pgl_GLEAN_10004791
					Pgl_GLEAN_10004792
					Pgl_GLEAN_10004793
					Pgl_GLEAN_10004794
					Pgl_GLEAN_10004795
					Pgl_GLEAN_10004796
					Pgl_GLEAN_10005051
					Pgl_GLEAN_10005052
					Pgl_GLEAN_10005053
					Pgl_GLEAN_10005113
					Pgl_GLEAN_10005114
					Pgl_GLEAN_10005513
					Pgl_GLEAN_10005514
					Pgl_GLEAN_10005515
					Pgl_GLEAN_10005516
					Pgl_GLEAN_10005517
					Pgl_GLEAN_10005518
					Pgl_GLEAN_10005566
					Pgl_GLEAN_10005567
					Pgl_GLEAN_10005568
					Pgl_GLEAN_10005866
					Pgl_GLEAN_10005868
					Pgl_GLEAN_10005869
					Pgl_GLEAN_10006005
					Pgl_GLEAN_10006006
					Pgl_GLEAN_10006007
					Pgl_GLEAN_10006008
					Pgl_GLEAN_10006376
					Pgl_GLEAN_10006377
					Pgl_GLEAN_10006378
					Pgl_GLEAN_10006379
					Pgl_GLEAN_10006649
					Pgl_GLEAN_10006650
					Pgl_GLEAN_10006651
					Pgl_GLEAN_10006652
					Pgl_GLEAN_10007246
					Pgl_GLEAN_10007247
					Pgl_GLEAN_10007248
					Pgl_GLEAN_10007249
					Pgl_GLEAN_10007250
					Pgl_GLEAN_10007251
					Pgl_GLEAN_10007252
					Pgl_GLEAN_10007253
					Pgl_GLEAN_10007254
					Pgl_GLEAN_10007255
					Pgl_GLEAN_10007256
					Pgl_GLEAN_10007633
					Pgl_GLEAN_10007634
					Pgl_GLEAN_10007635
					Pgl_GLEAN_10007636
					Pgl_GLEAN_10007637
					Pgl_GLEAN_10007638
					Pgl_GLEAN_10007639
					Pgl_GLEAN_10007640
					Pgl_GLEAN_10007641
					Pgl_GLEAN_10007642
					Pgl_GLEAN_10007643
					Pgl_GLEAN_10007644
					Pgl_GLEAN_10007645
					Pgl_GLEAN_10007748
					Pgl_GLEAN_10007749
					Pgl_GLEAN_10007750
					Pgl_GLEAN_10007751
					Pgl_GLEAN_10007752
					Pgl_GLEAN_10007753
					Pgl_GLEAN_10007754
					Pgl_GLEAN_10007755
					Pgl_GLEAN_10007756
					Pgl_GLEAN_10007757
					Pgl_GLEAN_10007758
					Pgl_GLEAN_10007916
					Pgl_GLEAN_10007917
					Pgl_GLEAN_10007918
					Pgl_GLEAN_10007919
					Pgl_GLEAN_10007920
					Pgl_GLEAN_10007921
					Pgl_GLEAN_10007922
					Pgl_GLEAN_10007923
					Pgl_GLEAN_10008036
					Pgl_GLEAN_10008037
					Pgl_GLEAN_10008038
					Pgl_GLEAN_10008039
					Pgl_GLEAN_10008062
					Pgl_GLEAN_10008063
					Pgl_GLEAN_10008064
					Pgl_GLEAN_10008553
					Pgl_GLEAN_10008554
					Pgl_GLEAN_10008555
					Pgl_GLEAN_10008556
					Pgl_GLEAN_10008557
					Pgl_GLEAN_10008558
					Pgl_GLEAN_10008559
					Pgl_GLEAN_10008560
					Pgl_GLEAN_10008561
					Pgl_GLEAN_10008562
					Pgl_GLEAN_10008563
					Pgl_GLEAN_10008564
					Pgl_GLEAN_10008565
					Pgl_GLEAN_10008602
					Pgl_GLEAN_10008603
					Pgl_GLEAN_10008604
					Pgl_GLEAN_10008605
					Pgl_GLEAN_10008606
					Pgl_GLEAN_10009738
					Pgl_GLEAN_10009739
					Pgl_GLEAN_10009740
					Pgl_GLEAN_10009741
					Pgl_GLEAN_10009742
					Pgl_GLEAN_10009743
					Pgl_GLEAN_10009744
					Pgl_GLEAN_10009745
					Pgl_GLEAN_10009746
					Pgl_GLEAN_10009747
					Pgl_GLEAN_10009748
					Pgl_GLEAN_10009749
					Pgl_GLEAN_10009750
					Pgl_GLEAN_10009751
					Pgl_GLEAN_10009752
					Pgl_GLEAN_10009753
					Pgl_GLEAN_10009754
					Pgl_GLEAN_10009755
					Pgl_GLEAN_10010010
					Pgl_GLEAN_10010011
					Pgl_GLEAN_10010321
					Pgl_GLEAN_10010322
					Pgl_GLEAN_10010323
					Pgl_GLEAN_10010324
					Pgl_GLEAN_10010325
					Pgl_GLEAN_10010772
					Pgl_GLEAN_10010773
					Pgl_GLEAN_10010774
					Pgl_GLEAN_10010775
					Pgl_GLEAN_10010776
					Pgl_GLEAN_10010777
					Pgl_GLEAN_10010778
					Pgl_GLEAN_10010779
					Pgl_GLEAN_10010780
					Pgl_GLEAN_10010781
					Pgl_GLEAN_10010782
					Pgl_GLEAN_10010783
					Pgl_GLEAN_10010784
					Pgl_GLEAN_10010785
					Pgl_GLEAN_10010786
					Pgl_GLEAN_10010787
					Pgl_GLEAN_10010788
					Pgl_GLEAN_10010789
					Pgl_GLEAN_10010790
					Pgl_GLEAN_10010889
					Pgl_GLEAN_10010890
					Pgl_GLEAN_10010891
					Pgl_GLEAN_10010892
					Pgl_GLEAN_10011357
					Pgl_GLEAN_10011358
					Pgl_GLEAN_10011359
					Pgl_GLEAN_10011360
					Pgl_GLEAN_10011361
					Pgl_GLEAN_10011362
					Pgl_GLEAN_10011363
					Pgl_GLEAN_10011364
					Pgl_GLEAN_10011365
					Pgl_GLEAN_10011366
					Pgl_GLEAN_10011367
					Pgl_GLEAN_10011368
					Pgl_GLEAN_10011369
					Pgl_GLEAN_10011370
					Pgl_GLEAN_10011371
					Pgl_GLEAN_10011383
					Pgl_GLEAN_10011384
					Pgl_GLEAN_10011410
					Pgl_GLEAN_10011411
					Pgl_GLEAN_10011412
					Pgl_GLEAN_10011413
					Pgl_GLEAN_10011414
					Pgl_GLEAN_10011415
					Pgl_GLEAN_10011416
					Pgl_GLEAN_10011418
					Pgl_GLEAN_10011419
					Pgl_GLEAN_10011420
					Pgl_GLEAN_10011421
					Pgl_GLEAN_10011422
					Pgl_GLEAN_10011423
					Pgl_GLEAN_10011424
					Pgl_GLEAN_10012505
					Pgl_GLEAN_10012506
					Pgl_GLEAN_10012507
					Pgl_GLEAN_10012508
					Pgl_GLEAN_10012509
					Pgl_GLEAN_10012510
					Pgl_GLEAN_10012511
					Pgl_GLEAN_10012512
					Pgl_GLEAN_10012513
					Pgl_GLEAN_10012514
					Pgl_GLEAN_10012523
					Pgl_GLEAN_10012524
					Pgl_GLEAN_10012525
					Pgl_GLEAN_10012526
					Pgl_GLEAN_10012527
					Pgl_GLEAN_10012528
					Pgl_GLEAN_10012529
					Pgl_GLEAN_10012530
					Pgl_GLEAN_10012531
					Pgl_GLEAN_10012532
					Pgl_GLEAN_10012533
					Pgl_GLEAN_10012555
					Pgl_GLEAN_10012556
					Pgl_GLEAN_10012557
					Pgl_GLEAN_10012558
					Pgl_GLEAN_10012559
					Pgl_GLEAN_10012560
					Pgl_GLEAN_10012561
					Pgl_GLEAN_10012562
					Pgl_GLEAN_10012563
					Pgl_GLEAN_10012564
					Pgl_GLEAN_10012565
					Pgl_GLEAN_10012566
					Pgl_GLEAN_10012567
					Pgl_GLEAN_10012568
					Pgl_GLEAN_10012569
					Pgl_GLEAN_10012570
					Pgl_GLEAN_10012571
					Pgl_GLEAN_10012572
					Pgl_GLEAN_10012573
					Pgl_GLEAN_10012775
					Pgl_GLEAN_10012776
					Pgl_GLEAN_10012777
					Pgl_GLEAN_10012778
					Pgl_GLEAN_10012779
					Pgl_GLEAN_10012780
					Pgl_GLEAN_10012781
					Pgl_GLEAN_10012782
					Pgl_GLEAN_10012783
					Pgl_GLEAN_10012784
					Pgl_GLEAN_10012785
					Pgl_GLEAN_10012786
					Pgl_GLEAN_10012787
					Pgl_GLEAN_10012788
					Pgl_GLEAN_10012789
					Pgl_GLEAN_10012790
					Pgl_GLEAN_10012791
					Pgl_GLEAN_10012792
					Pgl_GLEAN_10012793
					Pgl_GLEAN_10012794
					Pgl_GLEAN_10013111
					Pgl_GLEAN_10013112
					Pgl_GLEAN_10013113
					Pgl_GLEAN_10013114
					Pgl_GLEAN_10013629
					Pgl_GLEAN_10013630
					Pgl_GLEAN_10013631
					Pgl_GLEAN_10013632
					Pgl_GLEAN_10013633
					Pgl_GLEAN_10013634
					Pgl_GLEAN_10013635
					Pgl_GLEAN_10013636
					Pgl_GLEAN_10013637
					Pgl_GLEAN_10013638
					Pgl_GLEAN_10013639
					Pgl_GLEAN_10013640
					Pgl_GLEAN_10013974
					Pgl_GLEAN_10013975
					Pgl_GLEAN_10013976
					Pgl_GLEAN_10013977
					Pgl_GLEAN_10013978
					Pgl_GLEAN_10015121
					Pgl_GLEAN_10015122
					Pgl_GLEAN_10015123
					Pgl_GLEAN_10015124
					Pgl_GLEAN_10015125
					Pgl_GLEAN_10015126
					Pgl_GLEAN_10015127
					Pgl_GLEAN_10015128
					Pgl_GLEAN_10015129
					Pgl_GLEAN_10015130
					Pgl_GLEAN_10015131
					Pgl_GLEAN_10015132
					Pgl_GLEAN_10015133
					Pgl_GLEAN_10015134
					Pgl_GLEAN_10015135
					Pgl_GLEAN_10015136
					Pgl_GLEAN_10015137
					Pgl_GLEAN_10015138
					Pgl_GLEAN_10015139
					Pgl_GLEAN_10015140
					Pgl_GLEAN_10015141
					Pgl_GLEAN_10015142
					Pgl_GLEAN_10015143
					Pgl_GLEAN_10015144
					Pgl_GLEAN_10015145
					Pgl_GLEAN_10015146
					Pgl_GLEAN_10015147
					Pgl_GLEAN_10015351
					Pgl_GLEAN_10015352
					Pgl_GLEAN_10015353
					Pgl_GLEAN_10015920
					Pgl_GLEAN_10015921
					Pgl_GLEAN_10015922
					Pgl_GLEAN_10015923
					Pgl_GLEAN_10015924
					Pgl_GLEAN_10015925
					Pgl_GLEAN_10015926
					Pgl_GLEAN_10016472
					Pgl_GLEAN_10016473
					Pgl_GLEAN_10016474
					Pgl_GLEAN_10016475
					Pgl_GLEAN_10016583
					Pgl_GLEAN_10016584
					Pgl_GLEAN_10016585
					Pgl_GLEAN_10016586
					Pgl_GLEAN_10016587
					Pgl_GLEAN_10016588
					Pgl_GLEAN_10016589
					Pgl_GLEAN_10016590
					Pgl_GLEAN_10016591
					Pgl_GLEAN_10016760
					Pgl_GLEAN_10016761
					Pgl_GLEAN_10016762
					Pgl_GLEAN_10016763
					Pgl_GLEAN_10016764
					Pgl_GLEAN_10016765
					Pgl_GLEAN_10016766
					Pgl_GLEAN_10016767
					Pgl_GLEAN_10016768
					Pgl_GLEAN_10016769
					Pgl_GLEAN_10016770
					Pgl_GLEAN_10016771
					Pgl_GLEAN_10016772
					Pgl_GLEAN_10016773
					Pgl_GLEAN_10016774
					Pgl_GLEAN_10016775
					Pgl_GLEAN_10016776
					Pgl_GLEAN_10016777
					Pgl_GLEAN_10016778
					Pgl_GLEAN_10016779
					Pgl_GLEAN_10016780
					Pgl_GLEAN_10016781
					Pgl_GLEAN_10016782
					Pgl_GLEAN_10016783
					Pgl_GLEAN_10016784
					Pgl_GLEAN_10017736
					Pgl_GLEAN_10017737
					Pgl_GLEAN_10017738
					Pgl_GLEAN_10017739
					Pgl_GLEAN_10017740
					Pgl_GLEAN_10017741
					Pgl_GLEAN_10017742
					Pgl_GLEAN_10017743
					Pgl_GLEAN_10017744
					Pgl_GLEAN_10017745
					Pgl_GLEAN_10018464
					Pgl_GLEAN_10018465
					Pgl_GLEAN_10018466
					Pgl_GLEAN_10018467
					Pgl_GLEAN_10018468
					Pgl_GLEAN_10018469
					Pgl_GLEAN_10018470
					Pgl_GLEAN_10018471
					Pgl_GLEAN_10018472
					Pgl_GLEAN_10018473
					Pgl_GLEAN_10018474
					Pgl_GLEAN_10019293
					Pgl_GLEAN_10019294
					Pgl_GLEAN_10019295
					Pgl_GLEAN_10019296
					Pgl_GLEAN_10019297
					Pgl_GLEAN_10019298
					Pgl_GLEAN_10019299
					Pgl_GLEAN_10019300
					Pgl_GLEAN_10019301
					Pgl_GLEAN_10019302
					Pgl_GLEAN_10019303
					Pgl_GLEAN_10019304
					Pgl_GLEAN_10019305
					Pgl_GLEAN_10019306
					Pgl_GLEAN_10019307
					Pgl_GLEAN_10019308
					Pgl_GLEAN_10019309
					Pgl_GLEAN_10019310
					Pgl_GLEAN_10019311
					Pgl_GLEAN_10019312
					Pgl_GLEAN_10019826
					Pgl_GLEAN_10019827
					Pgl_GLEAN_10019828
					Pgl_GLEAN_10019829
					Pgl_GLEAN_10019830
					Pgl_GLEAN_10019831
					Pgl_GLEAN_10020099
					Pgl_GLEAN_10020100
					Pgl_GLEAN_10020101
					Pgl_GLEAN_10020102
					Pgl_GLEAN_10020103
					Pgl_GLEAN_10020104
					Pgl_GLEAN_10020264
					Pgl_GLEAN_10020265
					Pgl_GLEAN_10020266
					Pgl_GLEAN_10020267
					Pgl_GLEAN_10020268
					Pgl_GLEAN_10020269
					Pgl_GLEAN_10020270
					Pgl_GLEAN_10020271
					Pgl_GLEAN_10020272
					Pgl_GLEAN_10020273
					Pgl_GLEAN_10020274
					Pgl_GLEAN_10020275
					Pgl_GLEAN_10020276
					Pgl_GLEAN_10020277
					Pgl_GLEAN_10020278
					Pgl_GLEAN_10020279
					Pgl_GLEAN_10020280
					Pgl_GLEAN_10020281
					Pgl_GLEAN_10020282
					Pgl_GLEAN_10020283
					Pgl_GLEAN_10020284
					Pgl_GLEAN_10020285
					Pgl_GLEAN_10020286
					Pgl_GLEAN_10020287
					Pgl_GLEAN_10020288
					Pgl_GLEAN_10020289
					Pgl_GLEAN_10020290
					Pgl_GLEAN_10020659
					Pgl_GLEAN_10020660
					Pgl_GLEAN_10020661
					Pgl_GLEAN_10020662
					Pgl_GLEAN_10020663
					Pgl_GLEAN_10020664
					Pgl_GLEAN_10021113
					Pgl_GLEAN_10021114
					Pgl_GLEAN_10021115
					Pgl_GLEAN_10021116
					Pgl_GLEAN_10021117
					Pgl_GLEAN_10021118
					Pgl_GLEAN_10021119
					Pgl_GLEAN_10021120
					Pgl_GLEAN_10021121
					Pgl_GLEAN_10021122
					Pgl_GLEAN_10021123
					Pgl_GLEAN_10021124
					Pgl_GLEAN_10021125
					Pgl_GLEAN_10021126
					Pgl_GLEAN_10021127
					Pgl_GLEAN_10021128
					Pgl_GLEAN_10021129
					Pgl_GLEAN_10021130
					Pgl_GLEAN_10021131
					Pgl_GLEAN_10021132
					Pgl_GLEAN_10021133
					Pgl_GLEAN_10021134
					Pgl_GLEAN_10021135
					Pgl_GLEAN_10021136
[truncated: 11,218 more rows]
