# Supplementary material for: Mapping QTLs for Pyricularia leaf spot, nematode resistance, and yield related traits in pearl millet [Cenchrus americanus (L.) Morrone]
Source: Front Plant Sci. 2025 Jun 30;16:1588485. doi: 10.3389/fpls.2025.1588485 (PMC12256767; doi:10.3389/fpls.2025.1588485)
Supplement: Supplementary file 7 [file Table6.xlsx]

## Sheet: Sheet1
Supplementary Table 6: List of genes identified in the QTL regions and their annotation
QTL	Trait	LG	QTL_chrom	QTL_start	QTL_stop	Gene	Gene bank ID	NCBI_start	NCBI_stop	GO_terms	KEGG_annotation	InterPro_annotation
QTL_1	Plant Height (cm)	2	CM007983.1	42464401	44619663	Pgl_GLEAN_10001669	CM007983.1	42665697	42671459	GO:0005506; iron ion binding; Molecular Function | GO:0016491; oxidoreductase activity; Molecular Function | GO:0016705; oxidoreductase activity, acting on paired donors, with incorporation or reduction of molecular oxygen; Molecular Function | GO:0016706; oxidoreductase activity, acting on paired donors, with incorporation or reduction of molecular oxygen, 2-oxoglutarate as one donor, and incorp…	hypothetical protein LOC100193348; K00472 prolyl 4-hydroxylase [EC:1.14.11.2]	IPR005123; Oxoglutarate/iron-dependent oxygenase | IPR006620; Prolyl 4-hydroxylase, alpha subunit | IPR007822; Lanthionine synthetase C-like | IPR020464; LanC-like protein, eukaryotic
QTL_1	Plant Height (cm)	2	CM007983.1	42464401	44619663	Pgl_GLEAN_10001670	CM007983.1	42673320	42673874
QTL_1	Plant Height (cm)	2	CM007983.1	42464401	44619663	Pgl_GLEAN_10001671	CM007983.1	42712118	42715143	GO:0003824; catalytic activity; Molecular Function	ephx2, MGC82903; epoxide hydrolase 2, cytoplasmic (EC:3.3.2.3); K08726 soluble epoxide hydrolase [EC:3.3.2.10]	IPR000639; Epoxide hydrolase-like
QTL_1	Plant Height (cm)	2	CM007983.1	42464401	44619663	Pgl_GLEAN_10001672	CM007983.1	42715992	42718642
QTL_1	Plant Height (cm)	2	CM007983.1	42464401	44619663	Pgl_GLEAN_10001673	CM007983.1	42773845	42776301	GO:0000398; nuclear mRNA splicing, via spliceosome; Biological Process | GO:0005515; protein binding; Molecular Function | GO:0005622; intracellular; Cellular Component | GO:0005634; nucleus; Cellular Component | GO:0006396; RNA processing; Biological Process	hypothetical protein; K12855 pre-mRNA-processing factor 6	IPR003107; RNA-processing protein, HAT helix | IPR010491; PRP1 splicing factor, N-terminal | IPR013026; Tetratricopeptide repeat-containing domain | IPR019734; Tetratricopeptide repeat
QTL_1	Plant Height (cm)	2	CM007983.1	42464401	44619663	Pgl_GLEAN_10001674	CM007983.1	42804463	42806660
QTL_1	Plant Height (cm)	2	CM007983.1	42464401	44619663	Pgl_GLEAN_10001675	CM007983.1	42808447	42809825	GO:0005634; nucleus; Cellular Component | GO:0006355; regulation of transcription, DNA-dependent; Biological Process | GO:0046983; protein dimerization activity; Molecular Function		IPR003311; AUX/IAA protein | IPR011525; Aux/IAA-ARF-dimerisation
QTL_1	Plant Height (cm)	2	CM007983.1	42464401	44619663	Pgl_GLEAN_10021626	CM007983.1	42851051	42852617	GO:0016747; transferase activity, transferring acyl groups other than amino-acyl groups; Molecular Function	hypothetical protein; K13065 shikimate O-hydroxycinnamoyltransferase [EC:2.3.1.133]	IPR003480; Transferase
QTL_1	Plant Height (cm)	2	CM007983.1	42464401	44619663	Pgl_GLEAN_10021627	CM007983.1	42858519	42861063		NADH-ubiquinone oxidoreductase 10.5 kDa subunit; K03946 NADH dehydrogenase (ubiquinone) 1 alpha subcomplex 2 [EC:1.6.5.3 1.6.99.3]	IPR007741; Ribosomal protein/NADH dehydrogenase domain | IPR016464; NADH dehydrogenase [ubiquinone] (complex I), alpha subcomplex, subunit 2
QTL_1	Plant Height (cm)	2	CM007983.1	42464401	44619663	Pgl_GLEAN_10021628	CM007983.1	42862322	42870294	GO:0004326; tetrahydrofolylpolyglutamate synthase activity; Molecular Function | GO:0005524; ATP binding; Molecular Function | GO:0009058; biosynthetic process; Biological Process | GO:0009396; folic acid-containing compound biosynthetic process; Biological Process	hypothetical protein; K01930 folylpolyglutamate synthase [EC:6.3.2.17]	IPR001645; Folylpolyglutamate synthetase | IPR013221; Mur ligase, central | IPR018109; Folylpolyglutamate synthetase, conserved site
QTL_1	Plant Height (cm)	2	CM007983.1	42464401	44619663	Pgl_GLEAN_10021629	CM007983.1	42876340	42877486
QTL_1	Plant Height (cm)	2	CM007983.1	42464401	44619663	Pgl_GLEAN_10021630	CM007983.1	42915430	42917817	GO:0020037; heme binding; Molecular Function	hypothetical protein; K00287 dihydrofolate reductase [EC:1.5.1.3]	IPR001199; Cytochrome b5
QTL_1	Plant Height (cm)	2	CM007983.1	42464401	44619663	Pgl_GLEAN_10021631	CM007983.1	42919193	42921361	GO:0020037; heme binding; Molecular Function	hypothetical protein; K00287 dihydrofolate reductase [EC:1.5.1.3]	IPR001199; Cytochrome b5
QTL_1	Plant Height (cm)	2	CM007983.1	42464401	44619663	Pgl_GLEAN_10021632	CM007983.1	42976655	42976933
QTL_1	Plant Height (cm)	2	CM007983.1	42464401	44619663	Pgl_GLEAN_10021633	CM007983.1	42999664	43002155
QTL_1	Plant Height (cm)	2	CM007983.1	42464401	44619663	Pgl_GLEAN_10021634	CM007983.1	43138696	43141069
QTL_1	Plant Height (cm)	2	CM007983.1	42464401	44619663	Pgl_GLEAN_10021635	CM007983.1	43148765	43150660		nucleobase:cation symporter; K03457 nucleobase:cation symporter-1, NCS1 family	IPR002885; Pentatricopeptide repeat
QTL_1	Plant Height (cm)	2	CM007983.1	42464401	44619663	Pgl_GLEAN_10021636	CM007983.1	43179900	43184426	GO:0008883; glutamyl-tRNA reductase activity; Molecular Function | GO:0033014; tetrapyrrole biosynthetic process; Biological Process | GO:0050661; NADP binding; Molecular Function | GO:0055114; oxidation-reduction process; Biological Process	hypothetical protein; K02492 glutamyl-tRNA reductase [EC:1.2.1.70]	IPR006151; Quinate/shikimate 5-dehydrogenase/glutamyl-tRNA reductase | IPR015895; Tetrapyrrole biosynthesis, glutamyl-tRNA reductase, N-terminal | IPR015896; Tetrapyrrole biosynthesis, glutamyl-tRNA reductase, dimerisation domain | IPR018214; Tetrapyrrole biosynthesis, glutamyl-tRNA reductase, conserved site
QTL_1	Plant Height (cm)	2	CM007983.1	42464401	44619663	Pgl_GLEAN_10021637	CM007983.1	43209912	43210954	GO:0008883; glutamyl-tRNA reductase activity; Molecular Function | GO:0033014; tetrapyrrole biosynthetic process; Biological Process | GO:0050661; NADP binding; Molecular Function | GO:0055114; oxidation-reduction process; Biological Process	Os10g0502400; K02492 glutamyl-tRNA reductase [EC:1.2.1.70]	IPR015896; Tetrapyrrole biosynthesis, glutamyl-tRNA reductase, dimerisation domain
QTL_1	Plant Height (cm)	2	CM007983.1	42464401	44619663	Pgl_GLEAN_10021638	CM007983.1	43224842	43225120
QTL_1	Plant Height (cm)	2	CM007983.1	42464401	44619663	Pgl_GLEAN_10021639	CM007983.1	43229486	43234909		Cell division protein ftsH, putative (EC:3.6.4.3); K03798 cell division protease FtsH [EC:3.4.24.-]	IPR002885; Pentatricopeptide repeat
QTL_1	Plant Height (cm)	2	CM007983.1	42464401	44619663	Pgl_GLEAN_10021640	CM007983.1	43235954	43236226
QTL_1	Plant Height (cm)	2	CM007983.1	42464401	44619663	Pgl_GLEAN_10021641	CM007983.1	43240029	43244954		GA27190 gene product from transcript GA27190-RA; K14079 poly(A) RNA polymerase GLD2 [EC:2.7.7.19]
QTL_1	Plant Height (cm)	2	CM007983.1	42464401	44619663	Pgl_GLEAN_10021642	CM007983.1	43248938	43252216
QTL_1	Plant Height (cm)	2	CM007983.1	42464401	44619663	Pgl_GLEAN_10021643	CM007983.1	43252845	43253477	GO:0005515; protein binding; Molecular Function		IPR013026; Tetratricopeptide repeat-containing domain
QTL_1	Plant Height (cm)	2	CM007983.1	42464401	44619663	Pgl_GLEAN_10021644	CM007983.1	43290742	43291451
QTL_1	Plant Height (cm)	2	CM007983.1	42464401	44619663	Pgl_GLEAN_10021645	CM007983.1	43310442	43312802		nucleobase:cation symporter; K03457 nucleobase:cation symporter-1, NCS1 family	IPR002885; Pentatricopeptide repeat
QTL_1	Plant Height (cm)	2	CM007983.1	42464401	44619663	Pgl_GLEAN_10021646	CM007983.1	43314829	43317496	GO:0005515; protein binding; Molecular Function | GO:0008270; zinc ion binding; Molecular Function		IPR001841; Zinc finger, RING-type
QTL_1	Plant Height (cm)	2	CM007983.1	42464401	44619663	Pgl_GLEAN_10021647	CM007983.1	43320112	43324571	GO:0016307; phosphatidylinositol phosphate kinase activity; Molecular Function | GO:0046488; phosphatidylinositol metabolic process; Biological Process	Os02g0822500; K00889 1-phosphatidylinositol-4-phosphate 5-kinase [EC:2.7.1.68]	IPR002498; Phosphatidylinositol-4-phosphate 5-kinase, core | IPR003409; MORN motif | IPR016034; Phosphatidylinositol-4-phosphate 5-kinase, core, subgroup | IPR023610; Phosphatidylinositol-4-phosphate 5-kinase
QTL_1	Plant Height (cm)	2	CM007983.1	42464401	44619663	Pgl_GLEAN_10021648	CM007983.1	43327786	43330136			IPR006769; Coiled-coil domain containing protein 109, C-terminal
QTL_1	Plant Height (cm)	2	CM007983.1	42464401	44619663	Pgl_GLEAN_10021649	CM007983.1	43356894	43358754		Cell division protein ftsH, putative (EC:3.6.4.3); K03798 cell division protease FtsH [EC:3.4.24.-]	IPR002885; Pentatricopeptide repeat
QTL_1	Plant Height (cm)	2	CM007983.1	42464401	44619663	Pgl_GLEAN_10021650	CM007983.1	43360541	43362158			IPR002885; Pentatricopeptide repeat
QTL_1	Plant Height (cm)	2	CM007983.1	42464401	44619663	Pgl_GLEAN_10021651	CM007983.1	43362420	43364759			IPR002885; Pentatricopeptide repeat
QTL_1	Plant Height (cm)	2	CM007983.1	42464401	44619663	Pgl_GLEAN_10021652	CM007983.1	43375552	43379380	GO:0009055; electron carrier activity; Molecular Function | GO:0015035; protein disulfide oxidoreductase activity; Molecular Function | GO:0045454; cell redox homeostasis; Biological Process	GLRXM1; glutaredoxin; K07390 monothiol glutaredoxin	IPR002109; Glutaredoxin | IPR004480; Monothiol glutaredoxin-related | IPR012336; Thioredoxin-like fold | IPR013766; Thioredoxin domain
QTL_1	Plant Height (cm)	2	CM007983.1	42464401	44619663	Pgl_GLEAN_10021653	CM007983.1	43381143	43383219	GO:0005622; intracellular; Cellular Component | GO:0008270; zinc ion binding; Molecular Function		IPR007087; Zinc finger, C2H2
QTL_1	Plant Height (cm)	2	CM007983.1	42464401	44619663	Pgl_GLEAN_10021654	CM007983.1	43385950	43388788	GO:0003735; structural constituent of ribosome; Molecular Function | GO:0005622; intracellular; Cellular Component | GO:0005840; ribosome; Cellular Component | GO:0006412; translation; Biological Process	MRPS18; Putative mitochondrial ribosomal protein S18; K02963 small subunit ribosomal protein S18	IPR001648; Ribosomal protein S18
QTL_1	Plant Height (cm)	2	CM007983.1	42464401	44619663	Pgl_GLEAN_10021655	CM007983.1	43392750	43393315	GO:0008080; N-acetyltransferase activity; Molecular Function	hypothetical protein; K00670 peptide alpha-N-acetyltransferase [EC:2.3.1.88]	IPR000182; GNAT domain
QTL_1	Plant Height (cm)	2	CM007983.1	42464401	44619663	Pgl_GLEAN_10021656	CM007983.1	43395133	43397600	GO:0005515; protein binding; Molecular Function | GO:0008270; zinc ion binding; Molecular Function		IPR001841; Zinc finger, RING-type | IPR017907; Zinc finger, RING-type, conserved site
QTL_1	Plant Height (cm)	2	CM007983.1	42464401	44619663	Pgl_GLEAN_10021657	CM007983.1	43403577	43405020	GO:0003677; DNA binding; Molecular Function	hypothetical protein; K09422 myb proto-oncogene protein, plant	IPR001005; SANT/Myb domain | IPR015495; Myb transcription factor | IPR017930; Myb domain, DNA-binding
QTL_1	Plant Height (cm)	2	CM007983.1	42464401	44619663	Pgl_GLEAN_10021658	CM007983.1	43405724	43408821
QTL_1	Plant Height (cm)	2	CM007983.1	42464401	44619663	Pgl_GLEAN_10021659	CM007983.1	43526898	43528111
QTL_1	Plant Height (cm)	2	CM007983.1	42464401	44619663	Pgl_GLEAN_10021660	CM007983.1	43578921	43581259
QTL_1	Plant Height (cm)	2	CM007983.1	42464401	44619663	Pgl_GLEAN_10021661	CM007983.1	43584745	43585364
QTL_1	Plant Height (cm)	2	CM007983.1	42464401	44619663	Pgl_GLEAN_10021662	CM007983.1	43617799	43619423
QTL_1	Plant Height (cm)	2	CM007983.1	42464401	44619663	Pgl_GLEAN_10021663	CM007983.1	43648856	43653628	GO:0006855; drug transmembrane transport; Biological Process | GO:0015238; drug transmembrane transporter activity; Molecular Function | GO:0015297; antiporter activity; Molecular Function | GO:0016020; membrane; Cellular Component | GO:0055085; transmembrane transport; Biological Process		IPR002528; Multi antimicrobial extrusion protein
QTL_1	Plant Height (cm)	2	CM007983.1	42464401	44619663	Pgl_GLEAN_10021664	CM007983.1	43703424	43714447		nucleobase:cation symporter; K03457 nucleobase:cation symporter-1, NCS1 family	IPR002885; Pentatricopeptide repeat
QTL_1	Plant Height (cm)	2	CM007983.1	42464401	44619663	Pgl_GLEAN_10021665	CM007983.1	43715157	43716925	GO:0005515; protein binding; Molecular Function		IPR000644; Cystathionine beta-synthase, core
QTL_1	Plant Height (cm)	2	CM007983.1	42464401	44619663	Pgl_GLEAN_10021666	CM007983.1	43737309	43739054	GO:0005515; protein binding; Molecular Function | GO:0008017; microtubule binding; Molecular Function	microtubule-associated protein RP/EB family member 3; K10436 microtubule-associated protein, RP/EB family	IPR001715; Calponin homology domain | IPR004953; EB1, C-terminal
QTL_1	Plant Height (cm)	2	CM007983.1	42464401	44619663	Pgl_GLEAN_10021667	CM007983.1	43775611	43779183			IPR010378; Protein of unknown function DUF974
QTL_1	Plant Height (cm)	2	CM007983.1	42464401	44619663	Pgl_GLEAN_10021668	CM007983.1	43818159	43818476
QTL_1	Plant Height (cm)	2	CM007983.1	42464401	44619663	Pgl_GLEAN_10021669	CM007983.1	43824663	43836731
QTL_1	Plant Height (cm)	2	CM007983.1	42464401	44619663	Pgl_GLEAN_10028705	CM007983.1	44605971	44608619	GO:0004553; hydrolase activity, hydrolyzing O-glycosyl compounds; Molecular Function | GO:0005975; carbohydrate metabolic process; Biological Process	hypothetical protein; K07407 alpha-galactosidase [EC:3.2.1.22]	IPR000111; Glycoside hydrolase, clan GH-D | IPR002241; Glycoside hydrolase, family 27
QTL_1	Plant Height (cm)	2	CM007983.1	42464401	44619663	Pgl_GLEAN_10028706	CM007983.1	44590519	44596934	GO:0004553; hydrolase activity, hydrolyzing O-glycosyl compounds; Molecular Function | GO:0005975; carbohydrate metabolic process; Biological Process	hypothetical protein; K07407 alpha-galactosidase [EC:3.2.1.22]	IPR000111; Glycoside hydrolase, clan GH-D | IPR002241; Glycoside hydrolase, family 27
QTL_1	Plant Height (cm)	2	CM007983.1	42464401	44619663	Pgl_GLEAN_10028707	CM007983.1	44586366	44587485	GO:0006855; drug transmembrane transport; Biological Process | GO:0015238; drug transmembrane transporter activity; Molecular Function | GO:0015297; antiporter activity; Molecular Function | GO:0016020; membrane; Cellular Component | GO:0055085; transmembrane transport; Biological Process		IPR002528; Multi antimicrobial extrusion protein
QTL_1	Plant Height (cm)	2	CM007983.1	42464401	44619663	Pgl_GLEAN_10028708	CM007983.1	44564596	44564913
QTL_1	Plant Height (cm)	2	CM007983.1	42464401	44619663	Pgl_GLEAN_10028709	CM007983.1	44481722	44484250	GO:0016020; membrane; Cellular Component		IPR000620; Drug/metabolite transporter
QTL_1	Plant Height (cm)	2	CM007983.1	42464401	44619663	Pgl_GLEAN_10028710	CM007983.1	44470156	44473422			IPR008507; Protein of unknown function DUF789
QTL_1	Plant Height (cm)	2	CM007983.1	42464401	44619663	Pgl_GLEAN_10028711	CM007983.1	44436154	44436735
QTL_1	Plant Height (cm)	2	CM007983.1	42464401	44619663	Pgl_GLEAN_10028712	CM007983.1	44421319	44425533	GO:0000166; nucleotide binding; Molecular Function | GO:0005524; ATP binding; Molecular Function | GO:0016020; membrane; Cellular Component | GO:0016887; ATPase activity; Molecular Function | GO:0017111; nucleoside-triphosphatase activity; Molecular Function	ABCG2, BMDP; ATP-binding cassette, sub-family G (WHITE), member 2; K05681 ATP-binding cassette, subfamily G (WHITE), member 2	IPR003439; ABC transporter-like | IPR003593; AAA+ ATPase domain | IPR013525; ABC-2 type transporter | IPR017871; ABC transporter, conserved site
QTL_1	Plant Height (cm)	2	CM007983.1	42464401	44619663	Pgl_GLEAN_10028713	CM007983.1	44379116	44381601	GO:0005622; intracellular; Cellular Component | GO:0008270; zinc ion binding; Molecular Function		IPR007087; Zinc finger, C2H2 | IPR017907; Zinc finger, RING-type, conserved site
QTL_1	Plant Height (cm)	2	CM007983.1	42464401	44619663	Pgl_GLEAN_10028714	CM007983.1	44369552	44372909
QTL_1	Plant Height (cm)	2	CM007983.1	42464401	44619663	Pgl_GLEAN_10028715	CM007983.1	44339041	44344748	GO:0005515; protein binding; Molecular Function	taf5; TFIID subunit; K03130 transcription initiation factor TFIID subunit 5	IPR001680; WD40 repeat | IPR017986; WD40-repeat-containing domain | IPR019775; WD40 repeat, conserved site | IPR020472; G-protein beta WD-40 repeat
QTL_1	Plant Height (cm)	2	CM007983.1	42464401	44619663	Pgl_GLEAN_10028716	CM007983.1	44330873	44334298	GO:0003723; RNA binding; Molecular Function	umc2780; LOC100193713; K12886 heterogeneous nuclear ribonucleoprotein K	IPR004087; K Homology domain | IPR004088; K Homology domain, type 1
QTL_1	Plant Height (cm)	2	CM007983.1	42464401	44619663	Pgl_GLEAN_10028717	CM007983.1	44324601	44329878	GO:0005515; protein binding; Molecular Function	hypothetical protein LOC100383198; K12200 programmed cell death 6-interacting protein	IPR004328; BRO1 domain | IPR025304; ALIX V-shaped domain
QTL_1	Plant Height (cm)	2	CM007983.1	42464401	44619663	Pgl_GLEAN_10028718	CM007983.1	44279004	44281356	GO:0016747; transferase activity, transferring acyl groups other than amino-acyl groups; Molecular Function	Anthranilate N-benzoyltransferase protein, putative (EC:2.3.1.144); K13065 shikimate O-hydroxycinnamoyltransferase [EC:2.3.1.133]	IPR003480; Transferase
QTL_1	Plant Height (cm)	2	CM007983.1	42464401	44619663	Pgl_GLEAN_10028719	CM007983.1	44263973	44264587		Os10g0495300; K12200 programmed cell death 6-interacting protein	IPR004328; BRO1 domain
QTL_1	Plant Height (cm)	2	CM007983.1	42464401	44619663	Pgl_GLEAN_10028720	CM007983.1	44235992	44237292
QTL_1	Plant Height (cm)	2	CM007983.1	42464401	44619663	Pgl_GLEAN_10028721	CM007983.1	44202508	44216493	GO:0003677; DNA binding; Molecular Function | GO:0003899; DNA-directed RNA polymerase activity; Molecular Function | GO:0005634; nucleus; Cellular Component | GO:0006351; transcription, DNA-dependent; Biological Process | GO:0032549; ribonucleoside binding; Molecular Function	hypothetical protein LOC100241130; K03002 DNA-directed RNA polymerase I subunit RPA2 [EC:2.7.7.6]	IPR007120; DNA-directed RNA polymerase, subunit 2, domain 6 | IPR007121; RNA polymerase, beta subunit, conserved site | IPR007641; RNA polymerase Rpb2, domain 7 | IPR007644; RNA polymerase, beta subunit, protrusion | IPR009674; RNA polymerase I, Rpa2 specific | IPR015712; DNA-directed RNA polymerase, subunit 2
QTL_1	Plant Height (cm)	2	CM007983.1	42464401	44619663	Pgl_GLEAN_10028722	CM007983.1	44145589	44147204
QTL_1	Plant Height (cm)	2	CM007983.1	42464401	44619663	Pgl_GLEAN_10028723	CM007983.1	44063767	44066365			IPR009606; Protein of unknown function DUF1218
QTL_1	Plant Height (cm)	2	CM007983.1	42464401	44619663	Pgl_GLEAN_10028724	CM007983.1	44057438	44058284			IPR025585; Photosystem II Pbs27
QTL_1	Plant Height (cm)	2	CM007983.1	42464401	44619663	Pgl_GLEAN_10028725	CM007983.1	44055623	44056795
QTL_1	Plant Height (cm)	2	CM007983.1	42464401	44619663	Pgl_GLEAN_10028726	CM007983.1	43994980	43997174	GO:0008152; metabolic process; Biological Process | GO:0016491; oxidoreductase activity; Molecular Function | GO:0016630; protochlorophyllide reductase activity; Molecular Function | GO:0055114; oxidation-reduction process; Biological Process	hypothetical protein; K00218 protochlorophyllide reductase [EC:1.3.1.33]	IPR002198; Short-chain dehydrogenase/reductase SDR | IPR002347; Glucose/ribitol dehydrogenase | IPR005979; Light-dependent protochlorophyllide reductase
QTL_1	Plant Height (cm)	2	CM007983.1	42464401	44619663	Pgl_GLEAN_10028727	CM007983.1	43985872	43986194
QTL_1	Plant Height (cm)	2	CM007983.1	42464401	44619663	Pgl_GLEAN_10028728	CM007983.1	43973131	43980929			IPR022771; Wings apart-like protein
QTL_1	Plant Height (cm)	2	CM007983.1	42464401	44619663	Pgl_GLEAN_10028729	CM007983.1	43969203	43971181	GO:0008152; metabolic process; Biological Process | GO:0016746; transferase activity, transferring acyl groups; Molecular Function	Os10g0497100; K00655 1-acyl-sn-glycerol-3-phosphate acyltransferase [EC:2.3.1.51]	IPR002123; Phospholipid/glycerol acyltransferase
QTL_1	Plant Height (cm)	2	CM007983.1	42464401	44619663	Pgl_GLEAN_10034557	CM007983.1	42634949	42635905	GO:0042823; pyridoxal phosphate biosynthetic process; Biological Process	hypothetical protein; K06215 pyridoxine biosynthesis protein [EC:4.-.-.-]	IPR001852; Vitamin B6 biosynthesis protein
QTL_1	Plant Height (cm)	2	CM007983.1	42464401	44619663	Pgl_GLEAN_10034558	CM007983.1	42505646	42510158	GO:0004470; malic enzyme activity; Molecular Function | GO:0006108; malate metabolic process; Biological Process | GO:0016491; oxidoreductase activity; Molecular Function | GO:0016616; oxidoreductase activity, acting on the CH-OH group of donors, NAD or NADP as acceptor; Molecular Function | GO:0016619; malate dehydrogenase (oxaloacetate-decarboxylating) activity; Molecular Function | GO:0046872;…	hypothetical protein; K00028 malate dehydrogenase (decarboxylating) [EC:1.1.1.39]	IPR001891; Malic oxidoreductase | IPR012301; Malic enzyme, N-terminal | IPR012302; Malic enzyme, NAD-binding | IPR015884; Malic enzyme, conserved site
QTL_1	Plant Height (cm)	2	CM007983.1	42464401	44619663	Pgl_GLEAN_10034559	CM007983.1	42502460	42505094	GO:0016021; integral to membrane; Cellular Component	GA21537 gene product from transcript GA21537-RA; K10303 F-box protein 23	IPR000301; Tetraspanin, subgroup | IPR018499; Tetraspanin
QTL_1	Plant Height (cm)	2	CM007983.1	42464401	44619663	Pgl_GLEAN_10034560	CM007983.1	42493399	42500930	GO:0003676; nucleic acid binding; Molecular Function | GO:0004386; helicase activity; Molecular Function | GO:0005524; ATP binding; Molecular Function | GO:0008026; ATP-dependent helicase activity; Molecular Function	hypothetical protein LOC100272835; K12614 ATP-dependent RNA helicase DDX6/DHH1 [EC:3.6.4.13]	IPR000629; RNA helicase, ATP-dependent, DEAD-box, conserved site | IPR001650; Helicase, C-terminal | IPR011545; DNA/RNA helicase, DEAD/DEAH box type, N-terminal | IPR014001; Helicase, superfamily 1/2, ATP-binding domain | IPR014014; RNA helicase, DEAD-box type, Q motif
QTL_1	Plant Height (cm)	2	CM007983.1	42464401	44619663	Pgl_GLEAN_10034561	CM007983.1	42485592	42492008			IPR012936; Domain of unknown function DUF1692
QTL_1	Plant Height (cm)	2	CM007983.1	42464401	44619663	Pgl_GLEAN_10034562	CM007983.1	42477055	42477294
QTL_1	Plant Height (cm)	2	CM007983.1	42464401	44619663	Pgl_GLEAN_10034563	CM007983.1	42473779	42476528	GO:0016021; integral to membrane; Cellular Component	hypothetical protein LOC100273009; K08360 cytochrome b-561	IPR004877; Cytochrome b561, eukaryote | IPR006593; Cytochrome b561/ferric reductase transmembrane
QTL_1	Plant Height (cm)	2	CM007983.1	42464401	44619663	Pgl_GLEAN_10034564	CM007983.1	42468044	42471518	GO:0003924; GTPase activity; Molecular Function | GO:0005525; GTP binding; Molecular Function	hypothetical protein; K14416 elongation factor 1 alpha-like protein	IPR000795; Protein synthesis factor, GTP-binding | IPR004160; Translation elongation factor EFTu/EF1A, C-terminal | IPR004161; Translation elongation factor EFTu/EF1A, domain 2
QTL_10	Stem Diameter (mm)	7	CM007988.1	32403163	35867789	Pgl_GLEAN_10003170	CM007988.1	35861534	35863422	GO:0003824; catalytic activity; Molecular Function | GO:0030151; molybdenum ion binding; Molecular Function | GO:0030170; pyridoxal phosphate binding; Molecular Function	AO090003000107; MOSC domain protein; K07140	IPR005302; Molybdenum cofactor sulfurase, C-terminal | IPR005303; MOSC, N-terminal beta barrel
QTL_10	Stem Diameter (mm)	7	CM007988.1	32403163	35867789	Pgl_GLEAN_10003171	CM007988.1	35856745	35860572	GO:0016020; membrane; Cellular Component		IPR005045; Protein of unknown function DUF284, transmembrane eukaryotic
QTL_10	Stem Diameter (mm)	7	CM007988.1	32403163	35867789	Pgl_GLEAN_10003172	CM007988.1	35851776	35854967	GO:0003824; catalytic activity; Molecular Function | GO:0030151; molybdenum ion binding; Molecular Function | GO:0030170; pyridoxal phosphate binding; Molecular Function	AO090003000107; MOSC domain protein; K07140	IPR005302; Molybdenum cofactor sulfurase, C-terminal | IPR005303; MOSC, N-terminal beta barrel
QTL_10	Stem Diameter (mm)	7	CM007988.1	32403163	35867789	Pgl_GLEAN_10003173	CM007988.1	35847151	35849613	GO:0003824; catalytic activity; Molecular Function | GO:0030151; molybdenum ion binding; Molecular Function | GO:0030170; pyridoxal phosphate binding; Molecular Function	MOSC domain; K07140	IPR005302; Molybdenum cofactor sulfurase, C-terminal | IPR005303; MOSC, N-terminal beta barrel
QTL_10	Stem Diameter (mm)	7	CM007988.1	32403163	35867789	Pgl_GLEAN_10003174	CM007988.1	35844767	35846704		hypothetical protein; K03006 DNA-directed RNA polymerase II subunit RPB1 [EC:2.7.7.6]	IPR012946; X8
QTL_10	Stem Diameter (mm)	7	CM007988.1	32403163	35867789	Pgl_GLEAN_10003175	CM007988.1	35839743	35842710	GO:0003677; DNA binding; Molecular Function | GO:0005622; intracellular; Cellular Component | GO:0008270; zinc ion binding; Molecular Function		IPR003656; Zinc finger, BED-type predicted | IPR007087; Zinc finger, C2H2 | IPR015880; Zinc finger, C2H2-like
QTL_10	Stem Diameter (mm)	7	CM007988.1	32403163	35867789	Pgl_GLEAN_10003176	CM007988.1	35812575	35813598			IPR025564; Domain of unknown function DUF4308
QTL_10	Stem Diameter (mm)	7	CM007988.1	32403163	35867789	Pgl_GLEAN_10003177	CM007988.1	35806512	35809595	GO:0005515; protein binding; Molecular Function	Os10g0461100; K02717 photosystem II oxygen-evolving enhancer protein 2	IPR013026; Tetratricopeptide repeat-containing domain | IPR013105; Tetratricopeptide TPR2 | IPR019734; Tetratricopeptide repeat
QTL_10	Stem Diameter (mm)	7	CM007988.1	32403163	35867789	Pgl_GLEAN_10003178	CM007988.1	35800153	35806012	GO:0003896; DNA primase activity; Molecular Function | GO:0006260; DNA replication; Biological Process		IPR004340; DNA primase, UL52/UL70 type, Herpesviridae
QTL_10	Stem Diameter (mm)	7	CM007988.1	32403163	35867789	Pgl_GLEAN_10003179	CM007988.1	35796744	35799662	GO:0008270; zinc ion binding; Molecular Function		IPR001594; Zinc finger, DHHC-type, palmitoyltransferase
QTL_10	Stem Diameter (mm)	7	CM007988.1	32403163	35867789	Pgl_GLEAN_10003180	CM007988.1	35785569	35787358			IPR015414; SNARE associated Golgi protein
QTL_10	Stem Diameter (mm)	7	CM007988.1	32403163	35867789	Pgl_GLEAN_10003181	CM007988.1	35782504	35784290	GO:0005515; protein binding; Molecular Function | GO:0005524; ATP binding; Molecular Function | GO:0005634; nucleus; Cellular Component | GO:0006355; regulation of transcription, DNA-dependent; Biological Process | GO:0016818; hydrolase activity, acting on acid anhydrides, in phosphorus-containing anhydrides; Molecular Function		IPR014977; WRC | IPR014978; Glutamine-Leucine-Glutamine, QLQ
QTL_10	Stem Diameter (mm)	7	CM007988.1	32403163	35867789	Pgl_GLEAN_10003182	CM007988.1	35773582	35775306	GO:0005737; cytoplasm; Cellular Component | GO:0034227; tRNA thio-modification; Biological Process	Os07g0466300; K12161 ubiquitin related modifier 1	IPR015221; Ubiquitin-related modifier 1
QTL_10	Stem Diameter (mm)	7	CM007988.1	32403163	35867789	Pgl_GLEAN_10003183	CM007988.1	35768355	35772286	GO:0016620; oxidoreductase activity, acting on the aldehyde or oxo group of donors, NAD or NADP as acceptor; Molecular Function | GO:0055114; oxidation-reduction process; Biological Process	hypothetical protein; K13356 fatty acyl-CoA reductase [EC:1.2.1.-]	IPR004262; Male sterility | IPR013120; Male sterility, NAD-binding
QTL_10	Stem Diameter (mm)	7	CM007988.1	32403163	35867789	Pgl_GLEAN_10003184	CM007988.1	35744990	35749351	GO:0005506; iron ion binding; Molecular Function | GO:0006633; fatty acid biosynthetic process; Biological Process | GO:0016491; oxidoreductase activity; Molecular Function | GO:0055114; oxidation-reduction process; Biological Process	hypothetical protein LOC100229933; K07750 methylsterol monooxygenase [EC:1.14.13.72]	IPR006694; Fatty acid hydroxylase | IPR021940; Uncharacterised domain Wax2, C-terminal
QTL_10	Stem Diameter (mm)	7	CM007988.1	32403163	35867789	Pgl_GLEAN_10005041	CM007988.1	35377547	35381110	GO:0016620; oxidoreductase activity, acting on the aldehyde or oxo group of donors, NAD or NADP as acceptor; Molecular Function | GO:0055114; oxidation-reduction process; Biological Process	hypothetical protein; K13356 fatty acyl-CoA reductase [EC:1.2.1.-]	IPR004262; Male sterility | IPR013120; Male sterility, NAD-binding
QTL_10	Stem Diameter (mm)	7	CM007988.1	32403163	35867789	Pgl_GLEAN_10005042	CM007988.1	35415219	35416560
QTL_10	Stem Diameter (mm)	7	CM007988.1	32403163	35867789	Pgl_GLEAN_10005043	CM007988.1	35500360	35501009
QTL_10	Stem Diameter (mm)	7	CM007988.1	32403163	35867789	Pgl_GLEAN_10005044	CM007988.1	35510923	35512210
QTL_10	Stem Diameter (mm)	7	CM007988.1	32403163	35867789	Pgl_GLEAN_10005045	CM007988.1	35528013	35534571	GO:0006508; proteolysis; Biological Process | GO:0008234; cysteine-type peptidase activity; Molecular Function		IPR003653; Peptidase C48, SUMO/Sentrin/Ubl1
QTL_10	Stem Diameter (mm)	7	CM007988.1	32403163	35867789	Pgl_GLEAN_10005046	CM007988.1	35537211	35538365	GO:0005506; iron ion binding; Molecular Function | GO:0009055; electron carrier activity; Molecular Function | GO:0016705; oxidoreductase activity, acting on paired donors, with incorporation or reduction of molecular oxygen; Molecular Function | GO:0020037; heme binding; Molecular Function | GO:0055114; oxidation-reduction process; Biological Process	Os03g0417700; K00517 [EC:1.14.-.-]	IPR001128; Cytochrome P450 | IPR002401; Cytochrome P450, E-class, group I | IPR017972; Cytochrome P450, conserved site
QTL_10	Stem Diameter (mm)	7	CM007988.1	32403163	35867789	Pgl_GLEAN_10005047	CM007988.1	35546537	35546773
QTL_10	Stem Diameter (mm)	7	CM007988.1	32403163	35867789	Pgl_GLEAN_10005048	CM007988.1	35553655	35554362	GO:0016747; transferase activity, transferring acyl groups other than amino-acyl groups; Molecular Function	protein binding protein, putative; K07195 exocyst complex component 7	IPR003480; Transferase
QTL_10	Stem Diameter (mm)	7	CM007988.1	32403163	35867789	Pgl_GLEAN_10005049	CM007988.1	35579568	35579924
QTL_10	Stem Diameter (mm)	7	CM007988.1	32403163	35867789	Pgl_GLEAN_10005050	CM007988.1	35654472	35657077			IPR019557; Aminotransferase-like, plant mobile domain
QTL_10	Stem Diameter (mm)	7	CM007988.1	32403163	35867789	Pgl_GLEAN_10005056	CM007988.1	33195556	33197012
QTL_10	Stem Diameter (mm)	7	CM007988.1	32403163	35867789	Pgl_GLEAN_10005057	CM007988.1	33200949	33202303
QTL_10	Stem Diameter (mm)	7	CM007988.1	32403163	35867789	Pgl_GLEAN_10005058	CM007988.1	33207782	33213097	GO:0005319; lipid transporter activity; Molecular Function | GO:0006869; lipid transport; Biological Process | GO:0016021; integral to membrane; Cellular Component	hypothetical protein LOC100382966; K06316 oligosaccharidyl-lipid flippase family	IPR007594; RFT1
QTL_10	Stem Diameter (mm)	7	CM007988.1	32403163	35867789	Pgl_GLEAN_10005059	CM007988.1	33214160	33215026			IPR021470; Protein of unknown function DUF3123
QTL_10	Stem Diameter (mm)	7	CM007988.1	32403163	35867789	Pgl_GLEAN_10005060	CM007988.1	33216177	33216446	GO:0008152; metabolic process; Biological Process | GO:0016758; transferase activity, transferring hexosyl groups; Molecular Function	UGT76C2; UDP-glycosyltransferase/ cis-zeatin O-beta-D-glucosyltransferase/ cytokinin 7-beta-glucosyltransferase/ cytokinin 9-beta-glucosyltransferase/ trans-zeatin O-beta-D-glucosyltransferase/ transferase, transferring glycosyl groups; K13493 cytokinin-N-glucosyltransferase [EC:2.4.1.-]	IPR002213; UDP-glucuronosyl/UDP-glucosyltransferase
QTL_10	Stem Diameter (mm)	7	CM007988.1	32403163	35867789	Pgl_GLEAN_10005061	CM007988.1	33218410	33229469	GO:0005524; ATP binding; Molecular Function | GO:0006298; mismatch repair; Biological Process | GO:0030983; mismatched DNA binding; Molecular Function	MSH4; MSH4 (MUTS HOMOLOG 4); ATP binding / damaged DNA binding / mismatched DNA binding; K08740 DNA mismatch repair protein MSH4	IPR000432; DNA mismatch repair protein MutS, C-terminal | IPR007696; DNA mismatch repair protein MutS, core | IPR007861; DNA mismatch repair protein MutS, clamp
QTL_10	Stem Diameter (mm)	7	CM007988.1	32403163	35867789	Pgl_GLEAN_10005062	CM007988.1	33233501	33234613
QTL_10	Stem Diameter (mm)	7	CM007988.1	32403163	35867789	Pgl_GLEAN_10005063	CM007988.1	33237469	33238447	GO:0016020; membrane; Cellular Component		IPR000620; Drug/metabolite transporter
QTL_10	Stem Diameter (mm)	7	CM007988.1	32403163	35867789	Pgl_GLEAN_10005064	CM007988.1	33245823	33246194
QTL_10	Stem Diameter (mm)	7	CM007988.1	32403163	35867789	Pgl_GLEAN_10005065	CM007988.1	33301853	33308508	GO:0000166; nucleotide binding; Molecular Function | GO:0003676; nucleic acid binding; Molecular Function | GO:0004812; aminoacyl-tRNA ligase activity; Molecular Function | GO:0004816; asparagine-tRNA ligase activity; Molecular Function | GO:0005524; ATP binding; Molecular Function | GO:0005737; cytoplasm; Cellular Component | GO:0006418; tRNA aminoacylation for protein translation; Biological Pr…	hypothetical protein; K01893 asparaginyl-tRNA synthetase [EC:6.1.1.22]	IPR002312; Aspartyl/Asparaginyl-tRNA synthetase, class IIb | IPR004364; Aminoacyl-tRNA synthetase, class II (D/K/N) | IPR004365; Nucleic acid binding, OB-fold, tRNA/helicase-type | IPR004522; Asparaginyl-tRNA synthetase, class IIb | IPR006195; Aminoacyl-tRNA synthetase, class II | IPR018150; Aminoacyl-tRNA synthetase, class II (D/K/N)-like
QTL_10	Stem Diameter (mm)	7	CM007988.1	32403163	35867789	Pgl_GLEAN_10005066	CM007988.1	33310085	33312409	GO:0006807; nitrogen compound metabolic process; Biological Process | GO:0016810; hydrolase activity, acting on carbon-nitrogen (but not peptide) bonds; Molecular Function	hypothetical protein; K01431 beta-ureidopropionase [EC:3.5.1.6]	IPR003010; Nitrilase/cyanide hydratase
QTL_10	Stem Diameter (mm)	7	CM007988.1	32403163	35867789	Pgl_GLEAN_10005067	CM007988.1	33312984	33314908	GO:0003824; catalytic activity; Molecular Function | GO:0005992; trehalose biosynthetic process; Biological Process	trehalose-6-phosphate synthase 1; K01087 trehalose-phosphatase [EC:3.1.3.12]	IPR003337; Trehalose-phosphatase
QTL_10	Stem Diameter (mm)	7	CM007988.1	32403163	35867789	Pgl_GLEAN_10005068	CM007988.1	33320462	33322725			IPR009829; Protein of unknown function DUF1395
QTL_10	Stem Diameter (mm)	7	CM007988.1	32403163	35867789	Pgl_GLEAN_10005069	CM007988.1	33324843	33329120
QTL_10	Stem Diameter (mm)	7	CM007988.1	32403163	35867789	Pgl_GLEAN_10005070	CM007988.1	33331058	33337923	GO:0005515; protein binding; Molecular Function | GO:0008270; zinc ion binding; Molecular Function	hypothetical protein; K10636 autocrine motility factor receptor [EC:6.3.2.19]	IPR001841; Zinc finger, RING-type | IPR003892; Ubiquitin system component Cue | IPR011016; Zinc finger, RING-CH-type
QTL_10	Stem Diameter (mm)	7	CM007988.1	32403163	35867789	Pgl_GLEAN_10005071	CM007988.1	33339238	33339914	GO:0003779; actin binding; Molecular Function | GO:0005622; intracellular; Cellular Component	hypothetical protein; K05765 cofilin	IPR002108; Actin-binding, cofilin/tropomyosin type
QTL_10	Stem Diameter (mm)	7	CM007988.1	32403163	35867789	Pgl_GLEAN_10005072	CM007988.1	33355745	33358768	GO:0005515; protein binding; Molecular Function	similar to phosphatidylserine decarboxylase Psd2; K01613 phosphatidylserine decarboxylase [EC:4.1.1.65]	IPR000008; C2 calcium-dependent membrane targeting | IPR013583; Phosphoribosyltransferase C-terminal | IPR018029; C2 membrane targeting protein
QTL_10	Stem Diameter (mm)	7	CM007988.1	32403163	35867789	Pgl_GLEAN_10005073	CM007988.1	33362192	33362467
QTL_10	Stem Diameter (mm)	7	CM007988.1	32403163	35867789	Pgl_GLEAN_10005074	CM007988.1	33405961	33406233
QTL_10	Stem Diameter (mm)	7	CM007988.1	32403163	35867789	Pgl_GLEAN_10005075	CM007988.1	33419379	33429403
QTL_10	Stem Diameter (mm)	7	CM007988.1	32403163	35867789	Pgl_GLEAN_10006103	CM007988.1	35284889	35285365		hypothetical protein; K13148 integrator complex subunit 11 [EC:3.1.27.-]
QTL_10	Stem Diameter (mm)	7	CM007988.1	32403163	35867789	Pgl_GLEAN_10006104	CM007988.1	35248876	35264577	GO:0005198; structural molecule activity; Molecular Function | GO:0009507; chloroplast; Cellular Component		IPR006843; Plastid lipid-associated protein/fibrillin conserved domain
QTL_10	Stem Diameter (mm)	7	CM007988.1	32403163	35867789	Pgl_GLEAN_10006105	CM007988.1	35245102	35247885
QTL_10	Stem Diameter (mm)	7	CM007988.1	32403163	35867789	Pgl_GLEAN_10006106	CM007988.1	35217093	35226533	GO:0004672; protein kinase activity; Molecular Function | GO:0004674; protein serine/threonine kinase activity; Molecular Function | GO:0004713; protein tyrosine kinase activity; Molecular Function | GO:0005515; protein binding; Molecular Function | GO:0005524; ATP binding; Molecular Function | GO:0006397; mRNA processing; Biological Process | GO:0006468; protein phosphorylation; Biological Proce…	hypothetical protein; K08852 serine/threonine-protein kinase/endoribonuclease IRE1 [EC:2.7.11.1 3.1.26.-]	IPR000719; Protein kinase, catalytic domain | IPR002290; Serine/threonine- / dual-specificity protein kinase, catalytic domain | IPR006567; PUG domain | IPR008271; Serine/threonine-protein kinase, active site | IPR010513; KEN domain, ribonuclease activator | IPR020635; Tyrosine-protein kinase, catalytic domain
QTL_10	Stem Diameter (mm)	7	CM007988.1	32403163	35867789	Pgl_GLEAN_10006107	CM007988.1	35213358	35215680	GO:0005515; protein binding; Molecular Function	SDG3509; hypothetical protein; K05302 SET domain-containing protein 6	IPR001214; SET domain | IPR015353; Rubisco LS methyltransferase, substrate-binding domain
QTL_10	Stem Diameter (mm)	7	CM007988.1	32403163	35867789	Pgl_GLEAN_10006108	CM007988.1	35173691	35178832	GO:0005515; protein binding; Molecular Function	Os02g0672200; K11596 argonaute	IPR003100; Argonaute/Dicer protein, PAZ | IPR003165; Stem cell self-renewal protein Piwi | IPR014811; Domain of unknown function DUF1785
QTL_10	Stem Diameter (mm)	7	CM007988.1	32403163	35867789	Pgl_GLEAN_10006109	CM007988.1	35159831	35165092	GO:0005515; protein binding; Molecular Function	Os02g0672200; K11596 argonaute	IPR003100; Argonaute/Dicer protein, PAZ | IPR003165; Stem cell self-renewal protein Piwi | IPR014811; Domain of unknown function DUF1785
QTL_10	Stem Diameter (mm)	7	CM007988.1	32403163	35867789	Pgl_GLEAN_10006110	CM007988.1	35152633	35156935	GO:0005515; protein binding; Molecular Function	Os02g0672200; K11596 argonaute	IPR003100; Argonaute/Dicer protein, PAZ | IPR003165; Stem cell self-renewal protein Piwi | IPR014811; Domain of unknown function DUF1785
QTL_10	Stem Diameter (mm)	7	CM007988.1	32403163	35867789	Pgl_GLEAN_10006111	CM007988.1	35052160	35055123
QTL_10	Stem Diameter (mm)	7	CM007988.1	32403163	35867789	Pgl_GLEAN_10006112	CM007988.1	35045089	35047305		nucleobase:cation symporter; K03457 nucleobase:cation symporter-1, NCS1 family	IPR002885; Pentatricopeptide repeat
QTL_10	Stem Diameter (mm)	7	CM007988.1	32403163	35867789	Pgl_GLEAN_10013197	CM007988.1	32531318	32539960	GO:0003677; DNA binding; Molecular Function | GO:0005515; protein binding; Molecular Function | GO:0005634; nucleus; Cellular Component	tankyrase ; K10799 tankyrase [EC:2.4.2.30]	IPR000048; IQ motif, EF-hand binding site | IPR002110; Ankyrin repeat | IPR005559; CG-1 DNA-binding domain | IPR020683; Ankyrin repeat-containing domain
QTL_10	Stem Diameter (mm)	7	CM007988.1	32403163	35867789	Pgl_GLEAN_10013198	CM007988.1	32549020	32552473			IPR005174; Protein of unknown function DUF295
QTL_10	Stem Diameter (mm)	7	CM007988.1	32403163	35867789	Pgl_GLEAN_10013199	CM007988.1	32581209	32581955	GO:0003677; DNA binding; Molecular Function | GO:0006355; regulation of transcription, DNA-dependent; Biological Process		IPR003441; No apical meristem (NAM) protein
QTL_10	Stem Diameter (mm)	7	CM007988.1	32403163	35867789	Pgl_GLEAN_10013200	CM007988.1	32698236	32698580
QTL_10	Stem Diameter (mm)	7	CM007988.1	32403163	35867789	Pgl_GLEAN_10013201	CM007988.1	32704905	32705660	GO:0003677; DNA binding; Molecular Function | GO:0006355; regulation of transcription, DNA-dependent; Biological Process		IPR003441; No apical meristem (NAM) protein
QTL_10	Stem Diameter (mm)	7	CM007988.1	32403163	35867789	Pgl_GLEAN_10013202	CM007988.1	32708129	32708920	GO:0003677; DNA binding; Molecular Function | GO:0006355; regulation of transcription, DNA-dependent; Biological Process		IPR003441; No apical meristem (NAM) protein
QTL_10	Stem Diameter (mm)	7	CM007988.1	32403163	35867789	Pgl_GLEAN_10013203	CM007988.1	32737089	32740837
QTL_10	Stem Diameter (mm)	7	CM007988.1	32403163	35867789	Pgl_GLEAN_10013204	CM007988.1	32753474	32754387	GO:0005576; extracellular region; Cellular Component | GO:0009664; plant-type cell wall organization; Biological Process		IPR002963; Expansin | IPR007112; Expansin/pollen allergen, DPBB domain | IPR007117; Pollen allergen/expansin, C-terminal | IPR007118; Expansin/Lol pI | IPR009009; Barwin-related endoglucanase
QTL_10	Stem Diameter (mm)	7	CM007988.1	32403163	35867789	Pgl_GLEAN_10013205	CM007988.1	32781469	32782926	GO:0008152; metabolic process; Biological Process | GO:0016758; transferase activity, transferring hexosyl groups; Molecular Function	hypothetical protein; K13030 cyanohydrin beta-glucosyltransferase [EC:2.4.1.85]	IPR002213; UDP-glucuronosyl/UDP-glucosyltransferase
QTL_10	Stem Diameter (mm)	7	CM007988.1	32403163	35867789	Pgl_GLEAN_10013206	CM007988.1	32789188	32791132	GO:0008152; metabolic process; Biological Process | GO:0016758; transferase activity, transferring hexosyl groups; Molecular Function	hypothetical protein; K13030 cyanohydrin beta-glucosyltransferase [EC:2.4.1.85]	IPR002213; UDP-glucuronosyl/UDP-glucosyltransferase
QTL_10	Stem Diameter (mm)	7	CM007988.1	32403163	35867789	Pgl_GLEAN_10013207	CM007988.1	32808054	32809565	GO:0008152; metabolic process; Biological Process | GO:0016758; transferase activity, transferring hexosyl groups; Molecular Function	hypothetical protein; K13030 cyanohydrin beta-glucosyltransferase [EC:2.4.1.85]	IPR002213; UDP-glucuronosyl/UDP-glucosyltransferase
QTL_10	Stem Diameter (mm)	7	CM007988.1	32403163	35867789	Pgl_GLEAN_10013208	CM007988.1	32811601	32812857	GO:0009055; electron carrier activity; Molecular Function | GO:0051536; iron-sulfur cluster binding; Molecular Function		IPR001041; 2Fe-2S ferredoxin-type domain
QTL_10	Stem Diameter (mm)	7	CM007988.1	32403163	35867789	Pgl_GLEAN_10013209	CM007988.1	32815323	32816765	GO:0008152; metabolic process; Biological Process | GO:0016758; transferase activity, transferring hexosyl groups; Molecular Function	hypothetical protein; K13030 cyanohydrin beta-glucosyltransferase [EC:2.4.1.85]	IPR002213; UDP-glucuronosyl/UDP-glucosyltransferase
QTL_10	Stem Diameter (mm)	7	CM007988.1	32403163	35867789	Pgl_GLEAN_10013210	CM007988.1	32828335	32828629
QTL_10	Stem Diameter (mm)	7	CM007988.1	32403163	35867789	Pgl_GLEAN_10013211	CM007988.1	32944700	32947698	GO:0005515; protein binding; Molecular Function		IPR001810; F-box domain, cyclin-like | IPR003590; Leucine-rich repeat, ribonuclease inhibitor subtype
QTL_10	Stem Diameter (mm)	7	CM007988.1	32403163	35867789	Pgl_GLEAN_10013212	CM007988.1	32958393	32958974	GO:0008152; metabolic process; Biological Process | GO:0016758; transferase activity, transferring hexosyl groups; Molecular Function		IPR002213; UDP-glucuronosyl/UDP-glucosyltransferase
QTL_10	Stem Diameter (mm)	7	CM007988.1	32403163	35867789	Pgl_GLEAN_10013213	CM007988.1	32965953	32966222	GO:0008152; metabolic process; Biological Process | GO:0016758; transferase activity, transferring hexosyl groups; Molecular Function	UGT76C2; UDP-glycosyltransferase/ cis-zeatin O-beta-D-glucosyltransferase/ cytokinin 7-beta-glucosyltransferase/ cytokinin 9-beta-glucosyltransferase/ trans-zeatin O-beta-D-glucosyltransferase/ transferase, transferring glycosyl groups; K13493 cytokinin-N-glucosyltransferase [EC:2.4.1.-]	IPR002213; UDP-glucuronosyl/UDP-glucosyltransferase
QTL_10	Stem Diameter (mm)	7	CM007988.1	32403163	35867789	Pgl_GLEAN_10013214	CM007988.1	32967449	32968195			IPR021470; Protein of unknown function DUF3123
QTL_10	Stem Diameter (mm)	7	CM007988.1	32403163	35867789	Pgl_GLEAN_10013215	CM007988.1	32971170	32978359	GO:0003924; GTPase activity; Molecular Function | GO:0005525; GTP binding; Molecular Function	hypothetical protein; K03231 elongation factor EF-1 alpha subunit [EC:3.6.5.3]	IPR000795; Protein synthesis factor, GTP-binding
QTL_10	Stem Diameter (mm)	7	CM007988.1	32403163	35867789	Pgl_GLEAN_10013216	CM007988.1	32986103	32988941	GO:0005515; protein binding; Molecular Function		IPR001810; F-box domain, cyclin-like
QTL_10	Stem Diameter (mm)	7	CM007988.1	32403163	35867789	Pgl_GLEAN_10013217	CM007988.1	33037747	33045913
QTL_10	Stem Diameter (mm)	7	CM007988.1	32403163	35867789	Pgl_GLEAN_10013218	CM007988.1	33081921	33086206
QTL_10	Stem Diameter (mm)	7	CM007988.1	32403163	35867789	Pgl_GLEAN_10013219	CM007988.1	33130861	33134224
QTL_10	Stem Diameter (mm)	7	CM007988.1	32403163	35867789	Pgl_GLEAN_10013912	CM007988.1	32482671	32483826	GO:0004601; peroxidase activity; Molecular Function | GO:0006979; response to oxidative stress; Biological Process | GO:0020037; heme binding; Molecular Function | GO:0055114; oxidation-reduction process; Biological Process	hypothetical protein; K00430 peroxidase [EC:1.11.1.7]	IPR000823; Plant peroxidase | IPR002016; Haem peroxidase, plant/fungal/bacterial | IPR019793; Peroxidases heam-ligand binding site
QTL_10	Stem Diameter (mm)	7	CM007988.1	32403163	35867789	Pgl_GLEAN_10013913	CM007988.1	32476734	32480448
QTL_10	Stem Diameter (mm)	7	CM007988.1	32403163	35867789	Pgl_GLEAN_10013914	CM007988.1	32454648	32458397	GO:0004672; protein kinase activity; Molecular Function | GO:0004674; protein serine/threonine kinase activity; Molecular Function | GO:0004713; protein tyrosine kinase activity; Molecular Function | GO:0005515; protein binding; Molecular Function | GO:0005524; ATP binding; Molecular Function | GO:0006468; protein phosphorylation; Biological Process	hypothetical protein; K13420 LRR receptor-like serine/threonine-protein kinase FLS2 [EC:2.7.11.1]	IPR000719; Protein kinase, catalytic domain | IPR001611; Leucine-rich repeat | IPR002290; Serine/threonine- / dual-specificity protein kinase, catalytic domain | IPR003591; Leucine-rich repeat, typical subtype | IPR008271; Serine/threonine-protein kinase, active site | IPR013210; Leucine-rich repeat-containing N-terminal, type 2 | IPR017441; Protein kinase, ATP binding site | IPR020635; Tyrosine-…
QTL_10	Stem Diameter (mm)	7	CM007988.1	32403163	35867789	Pgl_GLEAN_10013915	CM007988.1	32451390	32452191
QTL_10	Stem Diameter (mm)	7	CM007988.1	32403163	35867789	Pgl_GLEAN_10030369	CM007988.1	33623935	33633177			IPR006566; FBD
QTL_10	Stem Diameter (mm)	7	CM007988.1	32403163	35867789	Pgl_GLEAN_10030370	CM007988.1	33678828	33679346	GO:0008270; zinc ion binding; Molecular Function		IPR010666; Zinc finger, GRF-type
QTL_10	Stem Diameter (mm)	7	CM007988.1	32403163	35867789	Pgl_GLEAN_10030371	CM007988.1	33679852	33680396
QTL_10	Stem Diameter (mm)	7	CM007988.1	32403163	35867789	Pgl_GLEAN_10030372	CM007988.1	33681396	33682173
QTL_10	Stem Diameter (mm)	7	CM007988.1	32403163	35867789	Pgl_GLEAN_10030373	CM007988.1	33684449	33686339			IPR006566; FBD
QTL_10	Stem Diameter (mm)	7	CM007988.1	32403163	35867789	Pgl_GLEAN_10030374	CM007988.1	33745951	33750457	GO:0000166; nucleotide binding; Molecular Function | GO:0006952; defense response; Biological Process | GO:0017111; nucleoside-triphosphatase activity; Molecular Function | GO:0043531; ADP binding; Molecular Function	hypothetical protein LOC100252764; K13457 disease resistance protein RPM1	IPR000767; Disease resistance protein | IPR002182; NB-ARC | IPR003593; AAA+ ATPase domain
QTL_10	Stem Diameter (mm)	7	CM007988.1	32403163	35867789	Pgl_GLEAN_10030375	CM007988.1	33759198	33762188	GO:0006952; defense response; Biological Process | GO:0043531; ADP binding; Molecular Function	cc-nbs-lrr resistance protein; K13457 disease resistance protein RPM1	IPR000767; Disease resistance protein | IPR002182; NB-ARC
QTL_10	Stem Diameter (mm)	7	CM007988.1	32403163	35867789	Pgl_GLEAN_10030376	CM007988.1	33764384	33766970	GO:0004091; carboxylesterase activity; Molecular Function | GO:0004806; triglyceride lipase activity; Molecular Function | GO:0006629; lipid metabolic process; Biological Process | GO:0016042; lipid catabolic process; Biological Process	inaE; inactivation no afterpotential E (EC:3.1.1.3 3.1.1.34); K13806 sn1-specific diacylglycerol lipase alpha [EC:3.1.1.-]	IPR002921; Lipase, class 3 | IPR005592; Mono-/di-acylglycerol lipase, N-terminal
QTL_10	Stem Diameter (mm)	7	CM007988.1	32403163	35867789	Pgl_GLEAN_10030377	CM007988.1	33818498	33820599	GO:0005089; Rho guanyl-nucleotide exchange factor activity; Molecular Function		IPR005512; Plant specific Rop nucleotide exchanger, PRONE
QTL_10	Stem Diameter (mm)	7	CM007988.1	32403163	35867789	Pgl_GLEAN_10030378	CM007988.1	33826575	33832381
QTL_10	Stem Diameter (mm)	7	CM007988.1	32403163	35867789	Pgl_GLEAN_10030379	CM007988.1	33861422	33869363
QTL_10	Stem Diameter (mm)	7	CM007988.1	32403163	35867789	Pgl_GLEAN_10030380	CM007988.1	33870185	33871453	GO:0004527; exonuclease activity; Molecular Function | GO:0005622; intracellular; Cellular Component	hypothetical protein ; K01175 [EC:3.1.-.-]	IPR006055; Exonuclease | IPR013520; Exonuclease, RNase T/DNA polymerase III
QTL_10	Stem Diameter (mm)	7	CM007988.1	32403163	35867789	Pgl_GLEAN_10030381	CM007988.1	33879915	33881627
QTL_10	Stem Diameter (mm)	7	CM007988.1	32403163	35867789	Pgl_GLEAN_10030382	CM007988.1	33892168	33892965			IPR005174; Protein of unknown function DUF295
QTL_10	Stem Diameter (mm)	7	CM007988.1	32403163	35867789	Pgl_GLEAN_10030383	CM007988.1	33894965	33897388	GO:0004672; protein kinase activity; Molecular Function | GO:0004674; protein serine/threonine kinase activity; Molecular Function | GO:0004713; protein tyrosine kinase activity; Molecular Function | GO:0005524; ATP binding; Molecular Function | GO:0005529; sugar binding; Molecular Function | GO:0006468; protein phosphorylation; Biological Process | GO:0048544; recognition of pollen; Biological P…	BAK1; BAK1 (BRI1-ASSOCIATED RECEPTOR KINASE); kinase/ protein binding / protein heterodimerization/ protein serine/threonine kinase; K13416 brassinosteroid insensitive 1-associated receptor kinase 1 [EC:2.7.10.1 2.7.11.1]	IPR000719; Protein kinase, catalytic domain | IPR000858; S-locus glycoprotein | IPR001480; Bulb-type lectin domain | IPR002290; Serine/threonine- / dual-specificity protein kinase, catalytic domain | IPR003609; Apple-like | IPR008271; Serine/threonine-protein kinase, active site | IPR013227; PAN-2 domain | IPR017441; Protein kinase, ATP binding site | IPR020635; Tyrosine-protein kinase, catalytic…
QTL_10	Stem Diameter (mm)	7	CM007988.1	32403163	35867789	Pgl_GLEAN_10030384	CM007988.1	33917042	33918139	GO:0005267; potassium channel activity; Molecular Function | GO:0016020; membrane; Cellular Component | GO:0071805; potassium ion transmembrane transport; Biological Process	Os03g0752300; K05389 potassium channel subfamily K, other eukaryote	IPR003280; Two pore domain potassium channel | IPR013099; Ion transport 2
QTL_10	Stem Diameter (mm)	7	CM007988.1	32403163	35867789	Pgl_GLEAN_10030385	CM007988.1	33965899	33971625
QTL_10	Stem Diameter (mm)	7	CM007988.1	32403163	35867789	Pgl_GLEAN_10030386	CM007988.1	34047610	34048698	GO:0004197; cysteine-type endopeptidase activity; Molecular Function | GO:0006508; proteolysis; Biological Process | GO:0008234; cysteine-type peptidase activity; Molecular Function	Os07g0480900; K01376 [EC:3.4.22.-]	IPR000169; Peptidase, cysteine peptidase active site | IPR000668; Peptidase C1A, papain C-terminal | IPR013128; Peptidase C1A, papain
QTL_10	Stem Diameter (mm)	7	CM007988.1	32403163	35867789	Pgl_GLEAN_10030387	CM007988.1	34050222	34051424			IPR005174; Protein of unknown function DUF295
QTL_10	Stem Diameter (mm)	7	CM007988.1	32403163	35867789	Pgl_GLEAN_10030388	CM007988.1	34062570	34064175
QTL_10	Stem Diameter (mm)	7	CM007988.1	32403163	35867789	Pgl_GLEAN_10030389	CM007988.1	34083687	34084304	GO:0003824; catalytic activity; Molecular Function	MG05826.4; hypothetical protein; K08726 soluble epoxide hydrolase [EC:3.3.2.10]	IPR000639; Epoxide hydrolase-like
QTL_10	Stem Diameter (mm)	7	CM007988.1	32403163	35867789	Pgl_GLEAN_10030390	CM007988.1	34156682	34159980	GO:0006629; lipid metabolic process; Biological Process | GO:0016788; hydrolase activity, acting on ester bonds; Molecular Function	Zeta-carotene desaturase, chloroplast precursor, putative (EC:1.14.99.30); K00514 zeta-carotene desaturase [EC:1.14.99.30]	IPR001087; Lipase, GDSL
QTL_10	Stem Diameter (mm)	7	CM007988.1	32403163	35867789	Pgl_GLEAN_10030392	CM007988.1	34236514	34238529	GO:0016884; carbon-nitrogen ligase activity, with glutamine as amido-N-donor; Molecular Function	amidase (EC:3.5.1.-); K01463 [EC:3.5.1.-]	IPR000120; Amidase
QTL_10	Stem Diameter (mm)	7	CM007988.1	32403163	35867789	Pgl_GLEAN_10030393	CM007988.1	34290569	34293908	GO:0015031; protein transport; Biological Process	hypothetical protein; K12193 charged multivesicular body protein 3	IPR005024; Snf7
QTL_10	Stem Diameter (mm)	7	CM007988.1	32403163	35867789	Pgl_GLEAN_10030394	CM007988.1	34295376	34298791	GO:0004185; serine-type carboxypeptidase activity; Molecular Function | GO:0006508; proteolysis; Biological Process	cl28462_1; LOC100273121; K13289 cathepsin A (carboxypeptidase C) [EC:3.4.16.5]	IPR001563; Peptidase S10, serine carboxypeptidase | IPR018202; Peptidase S10, serine carboxypeptidase, active site
QTL_10	Stem Diameter (mm)	7	CM007988.1	32403163	35867789	Pgl_GLEAN_10030395	CM007988.1	34300638	34303958		pco128311; LOC100193213; K09660 mannose-P-dolichol utilization defect 1	IPR006603; Cystinosin/ERS1p repeat | IPR016817; Mannose-P-dolichol utilization defect 1 protein
QTL_10	Stem Diameter (mm)	7	CM007988.1	32403163	35867789	Pgl_GLEAN_10030396	CM007988.1	34308768	34312175
QTL_10	Stem Diameter (mm)	7	CM007988.1	32403163	35867789	Pgl_GLEAN_10030397	CM007988.1	34414052	34416537
QTL_10	Stem Diameter (mm)	7	CM007988.1	32403163	35867789	Pgl_GLEAN_10030398	CM007988.1	34472252	34473878
QTL_10	Stem Diameter (mm)	7	CM007988.1	32403163	35867789	Pgl_GLEAN_10030399	CM007988.1	34507156	34508319
QTL_10	Stem Diameter (mm)	7	CM007988.1	32403163	35867789	Pgl_GLEAN_10030400	CM007988.1	34528977	34531290
QTL_10	Stem Diameter (mm)	7	CM007988.1	32403163	35867789	Pgl_GLEAN_10030401	CM007988.1	34603990	34604845	GO:0006662; glycerol ether metabolic process; Biological Process | GO:0009055; electron carrier activity; Molecular Function | GO:0015035; protein disulfide oxidoreductase activity; Molecular Function | GO:0045454; cell redox homeostasis; Biological Process	Thioredoxin H-type, putative; K03671 thioredoxin 1	IPR005746; Thioredoxin | IPR012336; Thioredoxin-like fold | IPR013766; Thioredoxin domain
QTL_10	Stem Diameter (mm)	7	CM007988.1	32403163	35867789	Pgl_GLEAN_10030402	CM007988.1	34606254	34615121	GO:0003899; DNA-directed RNA polymerase activity; Molecular Function | GO:0006351; transcription, DNA-dependent; Biological Process	hypothetical protein; K03022 DNA-directed RNA polymerase III subunit RPC8	IPR005576; RNA polymerase Rpb7, N-terminal | IPR013238; RNA polymerase III, subunit Rpc25
QTL_10	Stem Diameter (mm)	7	CM007988.1	32403163	35867789	Pgl_GLEAN_10030403	CM007988.1	34616578	34622646
QTL_10	Stem Diameter (mm)	7	CM007988.1	32403163	35867789	Pgl_GLEAN_10030404	CM007988.1	34623392	34625266
QTL_10	Stem Diameter (mm)	7	CM007988.1	32403163	35867789	Pgl_GLEAN_10030405	CM007988.1	34751171	34752138
QTL_10	Stem Diameter (mm)	7	CM007988.1	32403163	35867789	Pgl_GLEAN_10030406	CM007988.1	34760596	34770736	GO:0004672; protein kinase activity; Molecular Function | GO:0004674; protein serine/threonine kinase activity; Molecular Function | GO:0004713; protein tyrosine kinase activity; Molecular Function | GO:0005524; ATP binding; Molecular Function | GO:0006468; protein phosphorylation; Biological Process | GO:0008152; metabolic process; Biological Process | GO:0016597; amino acid binding; Molecular F…	MLK-related kinase; K04424 sterile alpha motif and leucine zipper containing kinase AZK [EC:2.7.11.25]	IPR000719; Protein kinase, catalytic domain | IPR001245; Serine-threonine/tyrosine-protein kinase catalytic domain | IPR002290; Serine/threonine- / dual-specificity protein kinase, catalytic domain | IPR002912; Amino acid-binding ACT | IPR008271; Serine/threonine-protein kinase, active site | IPR008610; Eukaryotic rRNA processing | IPR020635; Tyrosine-protein kinase, catalytic domain
QTL_10	Stem Diameter (mm)	7	CM007988.1	32403163	35867789	Pgl_GLEAN_10030407	CM007988.1	34776162	34776488		hypothetical protein LOC100252964; K14488 SAUR family protein	IPR003676; Auxin responsive SAUR protein
QTL_10	Stem Diameter (mm)	7	CM007988.1	32403163	35867789	Pgl_GLEAN_10030408	CM007988.1	34839876	34842136	GO:0005576; extracellular region; Cellular Component		IPR007112; Expansin/pollen allergen, DPBB domain | IPR007117; Pollen allergen/expansin, C-terminal | IPR007118; Expansin/Lol pI | IPR009009; Barwin-related endoglucanase
QTL_10	Stem Diameter (mm)	7	CM007988.1	32403163	35867789	Pgl_GLEAN_10030409	CM007988.1	34874782	34878935
QTL_10	Stem Diameter (mm)	7	CM007988.1	32403163	35867789	Pgl_GLEAN_10030410	CM007988.1	34881388	34889788	GO:0000042; protein targeting to Golgi; Biological Process | GO:0005515; protein binding; Molecular Function		IPR000237; GRIP
QTL_10	Stem Diameter (mm)	7	CM007988.1	32403163	35867789	Pgl_GLEAN_10030411	CM007988.1	34895961	34897543
QTL_10	Stem Diameter (mm)	7	CM007988.1	32403163	35867789	Pgl_GLEAN_10030412	CM007988.1	34969314	34972525	GO:0005524; ATP binding; Molecular Function | GO:0006457; protein folding; Biological Process | GO:0006950; response to stress; Biological Process | GO:0051082; unfolded protein binding; Molecular Function	Os09g0482400; K04079 molecular chaperone HtpG	IPR001404; Heat shock protein Hsp90 | IPR003594; ATPase-like, ATP-binding domain | IPR019805; Heat shock protein Hsp90, conserved site | IPR020575; Heat shock protein Hsp90, N-terminal
QTL_10	Stem Diameter (mm)	7	CM007988.1	32403163	35867789	Pgl_GLEAN_10030413	CM007988.1	34973772	34977357	GO:0004672; protein kinase activity; Molecular Function | GO:0004674; protein serine/threonine kinase activity; Molecular Function | GO:0004713; protein tyrosine kinase activity; Molecular Function | GO:0005524; ATP binding; Molecular Function | GO:0006468; protein phosphorylation; Biological Process	SRPK4; SRPK4 (Ser/Arg-rich protein kinase 4); kinase/ protein kinase; K00924 [EC:2.7.1.-]	IPR000719; Protein kinase, catalytic domain | IPR002290; Serine/threonine- / dual-specificity protein kinase, catalytic domain | IPR008271; Serine/threonine-protein kinase, active site | IPR017441; Protein kinase, ATP binding site | IPR020635; Tyrosine-protein kinase, catalytic domain
QTL_10	Stem Diameter (mm)	7	CM007988.1	32403163	35867789	Pgl_GLEAN_10030414	CM007988.1	34980007	34982567
QTL_12	Days to Heading	5	CM007986.1	0	58575319	Pgl_GLEAN_10000111	CM007986.1	1030299	1030619
QTL_12	Days to Heading	5	CM007986.1	0	58575319	Pgl_GLEAN_10000135	CM007986.1	7182362	7182760
QTL_12	Days to Heading	5	CM007986.1	0	58575319	Pgl_GLEAN_10000187	CM007986.1	3443003	3443209
QTL_12	Days to Heading	5	CM007986.1	0	58575319	Pgl_GLEAN_10000191	CM007986.1	9174208	9174840
QTL_12	Days to Heading	5	CM007986.1	0	58575319	Pgl_GLEAN_10000209	CM007986.1	12388080	12388457
QTL_12	Days to Heading	5	CM007986.1	0	58575319	Pgl_GLEAN_10000228	CM007986.1	13220262	13222373
QTL_12	Days to Heading	5	CM007986.1	0	58575319	Pgl_GLEAN_10000254	CM007986.1	24648283	24648744			IPR007493; Protein of unknown function DUF538
QTL_12	Days to Heading	5	CM007986.1	0	58575319	Pgl_GLEAN_10000265	CM007986.1	51957920	51959064	GO:0005506; iron ion binding; Molecular Function | GO:0009055; electron carrier activity; Molecular Function | GO:0016705; oxidoreductase activity, acting on paired donors, with incorporation or reduction of molecular oxygen; Molecular Function | GO:0020037; heme binding; Molecular Function | GO:0055114; oxidation-reduction process; Biological Process	hypothetical protein LOC100251607; K13083 cytochrome P450, family 75, subfamily A (flavonoid 3',5'-hydroxylase) [EC:1.14.13.88]	IPR001128; Cytochrome P450 | IPR002401; Cytochrome P450, E-class, group I | IPR017972; Cytochrome P450, conserved site
QTL_12	Days to Heading	5	CM007986.1	0	58575319	Pgl_GLEAN_10000268	CM007986.1	14196354	14197167
QTL_12	Days to Heading	5	CM007986.1	0	58575319	Pgl_GLEAN_10000327	CM007986.1	13544316	13546048
QTL_12	Days to Heading	5	CM007986.1	0	58575319	Pgl_GLEAN_10000328	CM007986.1	13512602	13517396	GO:0005506; iron ion binding; Molecular Function | GO:0009055; electron carrier activity; Molecular Function | GO:0016705; oxidoreductase activity, acting on paired donors, with incorporation or reduction of molecular oxygen; Molecular Function | GO:0020037; heme binding; Molecular Function | GO:0055114; oxidation-reduction process; Biological Process	F3H1; flavonoid 3'-hydroxylase (EC:1.14.13.21); K05280 flavonoid 3'-monooxygenase [EC:1.14.13.21]	IPR001128; Cytochrome P450 | IPR002401; Cytochrome P450, E-class, group I | IPR017972; Cytochrome P450, conserved site
QTL_12	Days to Heading	5	CM007986.1	0	58575319	Pgl_GLEAN_10000330	CM007986.1	26476826	26477462
QTL_12	Days to Heading	5	CM007986.1	0	58575319	Pgl_GLEAN_10000336	CM007986.1	4021040	4023577	GO:0003677; DNA binding; Molecular Function | GO:0006355; regulation of transcription, DNA-dependent; Biological Process		IPR003340; B3 DNA binding domain
QTL_12	Days to Heading	5	CM007986.1	0	58575319	Pgl_GLEAN_10000337	CM007986.1	4015304	4018458	GO:0003676; nucleic acid binding; Molecular Function		IPR004365; Nucleic acid binding, OB-fold, tRNA/helicase-type
QTL_12	Days to Heading	5	CM007986.1	0	58575319	Pgl_GLEAN_10000339	CM007986.1	3850226	3854437
QTL_12	Days to Heading	5	CM007986.1	0	58575319	Pgl_GLEAN_10000391	CM007986.1	3383103	3384166
QTL_12	Days to Heading	5	CM007986.1	0	58575319	Pgl_GLEAN_10000449	CM007986.1	9798644	9808919
QTL_12	Days to Heading	5	CM007986.1	0	58575319	Pgl_GLEAN_10000450	CM007986.1	9793482	9797507
QTL_12	Days to Heading	5	CM007986.1	0	58575319	Pgl_GLEAN_10000451	CM007986.1	9787285	9788551
QTL_12	Days to Heading	5	CM007986.1	0	58575319	Pgl_GLEAN_10000452	CM007986.1	9784355	9785080
QTL_12	Days to Heading	5	CM007986.1	0	58575319	Pgl_GLEAN_10000453	CM007986.1	9781035	9782548
QTL_12	Days to Heading	5	CM007986.1	0	58575319	Pgl_GLEAN_10000481	CM007986.1	22174208	22174799
QTL_12	Days to Heading	5	CM007986.1	0	58575319	Pgl_GLEAN_10000525	CM007986.1	24180289	24183695			IPR006968; Protein of unknown function DUF647
QTL_12	Days to Heading	5	CM007986.1	0	58575319	Pgl_GLEAN_10000542	CM007986.1	51718974	51720699	GO:0005506; iron ion binding; Molecular Function | GO:0009055; electron carrier activity; Molecular Function | GO:0016705; oxidoreductase activity, acting on paired donors, with incorporation or reduction of molecular oxygen; Molecular Function | GO:0020037; heme binding; Molecular Function | GO:0055114; oxidation-reduction process; Biological Process	F3'H, VvF3'h4; flavonoid 3' hydroxylase; K05280 flavonoid 3'-monooxygenase [EC:1.14.13.21]	IPR001128; Cytochrome P450 | IPR002401; Cytochrome P450, E-class, group I | IPR017972; Cytochrome P450, conserved site
QTL_12	Days to Heading	5	CM007986.1	0	58575319	Pgl_GLEAN_10000543	CM007986.1	51762135	51762467
QTL_12	Days to Heading	5	CM007986.1	0	58575319	Pgl_GLEAN_10000585	CM007986.1	38782847	38784731		hypothetical protein; K11968 ariadne-1
QTL_12	Days to Heading	5	CM007986.1	0	58575319	Pgl_GLEAN_10000586	CM007986.1	38772688	38773613
QTL_12	Days to Heading	5	CM007986.1	0	58575319	Pgl_GLEAN_10000610	CM007986.1	1874539	1874973
QTL_12	Days to Heading	5	CM007986.1	0	58575319	Pgl_GLEAN_10000611	CM007986.1	1871996	1873309
QTL_12	Days to Heading	5	CM007986.1	0	58575319	Pgl_GLEAN_10000663	CM007986.1	11803956	11804386
QTL_12	Days to Heading	5	CM007986.1	0	58575319	Pgl_GLEAN_10000664	CM007986.1	11826442	11827033
QTL_12	Days to Heading	5	CM007986.1	0	58575319	Pgl_GLEAN_10000723	CM007986.1	25557078	25557436
QTL_12	Days to Heading	5	CM007986.1	0	58575319	Pgl_GLEAN_10000724	CM007986.1	25544224	25544790
QTL_12	Days to Heading	5	CM007986.1	0	58575319	Pgl_GLEAN_10000725	CM007986.1	25514781	25516065
QTL_12	Days to Heading	5	CM007986.1	0	58575319	Pgl_GLEAN_10000763	CM007986.1	7790416	7790832
QTL_12	Days to Heading	5	CM007986.1	0	58575319	Pgl_GLEAN_10000764	CM007986.1	7788068	7788427
QTL_12	Days to Heading	5	CM007986.1	0	58575319	Pgl_GLEAN_10000772	CM007986.1	4051990	4055476
QTL_12	Days to Heading	5	CM007986.1	0	58575319	Pgl_GLEAN_10000773	CM007986.1	4098067	4098357
QTL_12	Days to Heading	5	CM007986.1	0	58575319	Pgl_GLEAN_10000774	CM007986.1	4103688	4105205
QTL_12	Days to Heading	5	CM007986.1	0	58575319	Pgl_GLEAN_10000775	CM007986.1	4125217	4125738
QTL_12	Days to Heading	5	CM007986.1	0	58575319	Pgl_GLEAN_10000776	CM007986.1	4126256	4127317
QTL_12	Days to Heading	5	CM007986.1	0	58575319	Pgl_GLEAN_10000777	CM007986.1	25715393	25716413
QTL_12	Days to Heading	5	CM007986.1	0	58575319	Pgl_GLEAN_10000778	CM007986.1	25610633	25611669
QTL_12	Days to Heading	5	CM007986.1	0	58575319	Pgl_GLEAN_10000935	CM007986.1	3873387	3874430			IPR005578; Hrf1
QTL_12	Days to Heading	5	CM007986.1	0	58575319	Pgl_GLEAN_10000936	CM007986.1	3878632	3879414
QTL_12	Days to Heading	5	CM007986.1	0	58575319	Pgl_GLEAN_10001037	CM007986.1	22299629	22302170
QTL_12	Days to Heading	5	CM007986.1	0	58575319	Pgl_GLEAN_10001038	CM007986.1	22305677	22305997
QTL_12	Days to Heading	5	CM007986.1	0	58575319	Pgl_GLEAN_10001039	CM007986.1	22335017	22335489		similar to multidrug resistance protein 2; MRP2; K05666 ATP-binding cassette, subfamily C (CFTR/MRP), member 2
QTL_12	Days to Heading	5	CM007986.1	0	58575319	Pgl_GLEAN_10001104	CM007986.1	47029	55261	GO:0003677; DNA binding; Molecular Function | GO:0005634; nucleus; Cellular Component | GO:0006355; regulation of transcription, DNA-dependent; Biological Process | GO:0009725; response to hormone stimulus; Biological Process | GO:0046983; protein dimerization activity; Molecular Function	hypothetical protein; K14486 auxin response factor	IPR003311; AUX/IAA protein | IPR003340; B3 DNA binding domain | IPR010525; Auxin response factor | IPR011525; Aux/IAA-ARF-dimerisation
QTL_12	Days to Heading	5	CM007986.1	0	58575319	Pgl_GLEAN_10001132	CM007986.1	24711524	24712713
QTL_12	Days to Heading	5	CM007986.1	0	58575319	Pgl_GLEAN_10001398	CM007986.1	51845371	51858249
QTL_12	Days to Heading	5	CM007986.1	0	58575319	Pgl_GLEAN_10001399	CM007986.1	51891350	51891640
QTL_12	Days to Heading	5	CM007986.1	0	58575319	Pgl_GLEAN_10001458	CM007986.1	7026544	7028011	GO:0009521; photosystem; Cellular Component | GO:0009767; photosynthetic electron transport chain; Biological Process | GO:0016020; membrane; Cellular Component | GO:0016168; chlorophyll binding; Molecular Function | GO:0019684; photosynthesis, light reaction; Biological Process	hypothetical protein; K02704 photosystem II CP47 chlorophyll apoprotein	IPR000932; Photosystem antenna protein-like
QTL_12	Days to Heading	5	CM007986.1	0	58575319	Pgl_GLEAN_10001459	CM007986.1	7057224	7058465	GO:0004650; polygalacturonase activity; Molecular Function | GO:0005975; carbohydrate metabolic process; Biological Process	hypothetical protein; K01213 galacturan 1,4-alpha-galacturonidase [EC:3.2.1.67]	IPR000743; Glycoside hydrolase, family 28 | IPR006626; Parallel beta-helix repeat
QTL_12	Days to Heading	5	CM007986.1	0	58575319	Pgl_GLEAN_10001460	CM007986.1	7116845	7118258
QTL_12	Days to Heading	5	CM007986.1	0	58575319	Pgl_GLEAN_10001725	CM007986.1	52697378	52702493	GO:0000166; nucleotide binding; Molecular Function | GO:0005524; ATP binding; Molecular Function | GO:0006810; transport; Biological Process | GO:0016021; integral to membrane; Cellular Component | GO:0016887; ATPase activity; Molecular Function | GO:0017111; nucleoside-triphosphatase activity; Molecular Function | GO:0042626; ATPase activity, coupled to transmembrane movement of substances; Mole…	ppabcb16; ATP-binding cassette transporter, subfamily B, member 16, group MDR/PGP protein PpABCB16; K05658 ATP-binding cassette, subfamily B (MDR/TAP), member 1	IPR001140; ABC transporter, transmembrane domain | IPR003439; ABC transporter-like | IPR003593; AAA+ ATPase domain | IPR017871; ABC transporter, conserved site | IPR017940; ABC transporter, integral membrane type 1
QTL_12	Days to Heading	5	CM007986.1	0	58575319	Pgl_GLEAN_10001881	CM007986.1	28538231	28541439	GO:0004197; cysteine-type endopeptidase activity; Molecular Function | GO:0006508; proteolysis; Biological Process | GO:0008234; cysteine-type peptidase activity; Molecular Function	cysteine protease, putative (EC:1.3.1.74); K01365 cathepsin L [EC:3.4.22.15]	IPR000169; Peptidase, cysteine peptidase active site | IPR000668; Peptidase C1A, papain C-terminal | IPR013128; Peptidase C1A, papain | IPR013201; Proteinase inhibitor I29, cathepsin propeptide
QTL_12	Days to Heading	5	CM007986.1	0	58575319	Pgl_GLEAN_10001882	CM007986.1	28580874	28581314
QTL_12	Days to Heading	5	CM007986.1	0	58575319	Pgl_GLEAN_10002213	CM007986.1	48471393	48472944	GO:0016020; membrane; Cellular Component		IPR004263; Exostosin-like
QTL_12	Days to Heading	5	CM007986.1	0	58575319	Pgl_GLEAN_10002214	CM007986.1	48474688	48477436	GO:0016020; membrane; Cellular Component		IPR004263; Exostosin-like
QTL_12	Days to Heading	5	CM007986.1	0	58575319	Pgl_GLEAN_10002215	CM007986.1	48510790	48513679	GO:0008610; lipid biosynthetic process; Biological Process	cyclopropane fatty acid synthase; K00574 cyclopropane-fatty-acyl-phospholipid synthase [EC:2.1.1.79]	IPR003333; Mycolic acid cyclopropane synthase
QTL_12	Days to Heading	5	CM007986.1	0	58575319	Pgl_GLEAN_10002216	CM007986.1	48514500	48521092	GO:0000151; ubiquitin ligase complex; Cellular Component | GO:0004672; protein kinase activity; Molecular Function | GO:0004674; protein serine/threonine kinase activity; Molecular Function | GO:0004713; protein tyrosine kinase activity; Molecular Function | GO:0004842; ubiquitin-protein ligase activity; Molecular Function | GO:0005524; ATP binding; Molecular Function | GO:0006468; protein phosph…	receptor serine-threonine protein kinase, putative (EC:2.7.10.2); K04733 interleukin-1 receptor-associated kinase 4 [EC:2.7.11.1]	IPR000719; Protein kinase, catalytic domain | IPR002290; Serine/threonine- / dual-specificity protein kinase, catalytic domain | IPR003613; U box domain | IPR006016; UspA | IPR008271; Serine/threonine-protein kinase, active site | IPR017441; Protein kinase, ATP binding site | IPR020635; Tyrosine-protein kinase, catalytic domain
QTL_12	Days to Heading	5	CM007986.1	0	58575319	Pgl_GLEAN_10002217	CM007986.1	48616741	48618269	GO:0005515; protein binding; Molecular Function	leucine-rich repeat transmembrane protein kinase, putative (EC:1.3.1.74); K13420 LRR receptor-like serine/threonine-protein kinase FLS2 [EC:2.7.11.1]	IPR001611; Leucine-rich repeat
QTL_12	Days to Heading	5	CM007986.1	0	58575319	Pgl_GLEAN_10002271	CM007986.1	53846435	53848958
QTL_12	Days to Heading	5	CM007986.1	0	58575319	Pgl_GLEAN_10002406	CM007986.1	22384079	22386900			IPR008637; HR-like lesion-inducer
QTL_12	Days to Heading	5	CM007986.1	0	58575319	Pgl_GLEAN_10002407	CM007986.1	22454412	22456280
QTL_12	Days to Heading	5	CM007986.1	0	58575319	Pgl_GLEAN_10002408	CM007986.1	22473801	22474076
QTL_12	Days to Heading	5	CM007986.1	0	58575319	Pgl_GLEAN_10002818	CM007986.1	1700601	1701397			IPR024788; Malectin-like carbohydrate-binding domain
QTL_12	Days to Heading	5	CM007986.1	0	58575319	Pgl_GLEAN_10002819	CM007986.1	1777997	1787230		hypothetical protein; K07512 mitochondrial trans-2-enoyl-CoA reductase [EC:1.3.1.38]	IPR007592; Protein of unknown function DUF573
QTL_12	Days to Heading	5	CM007986.1	0	58575319	Pgl_GLEAN_10002820	CM007986.1	5108032	5109194
QTL_12	Days to Heading	5	CM007986.1	0	58575319	Pgl_GLEAN_10002821	CM007986.1	5145679	5146149			IPR007493; Protein of unknown function DUF538
QTL_12	Days to Heading	5	CM007986.1	0	58575319	Pgl_GLEAN_10002822	CM007986.1	5259992	5260459			IPR007493; Protein of unknown function DUF538
QTL_12	Days to Heading	5	CM007986.1	0	58575319	Pgl_GLEAN_10002823	CM007986.1	5290059	5290520			IPR007493; Protein of unknown function DUF538
QTL_12	Days to Heading	5	CM007986.1	0	58575319	Pgl_GLEAN_10002854	CM007986.1	9765177	9766016
QTL_12	Days to Heading	5	CM007986.1	0	58575319	Pgl_GLEAN_10002903	CM007986.1	9873089	9874276
QTL_12	Days to Heading	5	CM007986.1	0	58575319	Pgl_GLEAN_10003024	CM007986.1	39042368	39043107
QTL_12	Days to Heading	5	CM007986.1	0	58575319	Pgl_GLEAN_10003025	CM007986.1	38977252	38982455	GO:0004185; serine-type carboxypeptidase activity; Molecular Function | GO:0006508; proteolysis; Biological Process	hypothetical protein; K09646 serine carboxypeptidase 1 [EC:3.4.16.-]	IPR001563; Peptidase S10, serine carboxypeptidase | IPR018202; Peptidase S10, serine carboxypeptidase, active site
QTL_12	Days to Heading	5	CM007986.1	0	58575319	Pgl_GLEAN_10003026	CM007986.1	38938075	38938536			IPR007493; Protein of unknown function DUF538
QTL_12	Days to Heading	5	CM007986.1	0	58575319	Pgl_GLEAN_10003027	CM007986.1	38904838	38905305			IPR007493; Protein of unknown function DUF538
QTL_12	Days to Heading	5	CM007986.1	0	58575319	Pgl_GLEAN_10003028	CM007986.1	38848516	38848983			IPR007493; Protein of unknown function DUF538
QTL_12	Days to Heading	5	CM007986.1	0	58575319	Pgl_GLEAN_10003240	CM007986.1	35929956	35930875	GO:0003677; DNA binding; Molecular Function | GO:0003899; DNA-directed RNA polymerase activity; Molecular Function | GO:0006351; transcription, DNA-dependent; Biological Process	hypothetical protein; K03008 DNA-directed RNA polymerase II subunit RPB11	IPR008193; DNA-directed RNA polymerase Rpb11, 13-16kDa subunit, conserved site
QTL_12	Days to Heading	5	CM007986.1	0	58575319	Pgl_GLEAN_10003241	CM007986.1	35924551	35926277	GO:0005515; protein binding; Molecular Function	guaB; IMP dehydrogenase; K00088 IMP dehydrogenase [EC:1.1.1.205]	IPR000644; Cystathionine beta-synthase, core
QTL_12	Days to Heading	5	CM007986.1	0	58575319	Pgl_GLEAN_10003242	CM007986.1	35884547	35886247	GO:0005515; protein binding; Molecular Function	PRKAG3; protein kinase, AMP-activated, gamma 3 non-catalytic subunit; K07200 5'-AMP-activated protein kinase, regulatory gamma subunit	IPR000644; Cystathionine beta-synthase, core
QTL_12	Days to Heading	5	CM007986.1	0	58575319	Pgl_GLEAN_10003243	CM007986.1	35879420	35879704
QTL_12	Days to Heading	5	CM007986.1	0	58575319	Pgl_GLEAN_10003244	CM007986.1	35875180	35876523
QTL_12	Days to Heading	5	CM007986.1	0	58575319	Pgl_GLEAN_10003346	CM007986.1	36697123	36698472
QTL_12	Days to Heading	5	CM007986.1	0	58575319	Pgl_GLEAN_10003347	CM007986.1	36700982	36701395
QTL_12	Days to Heading	5	CM007986.1	0	58575319	Pgl_GLEAN_10003348	CM007986.1	36725720	36726311			IPR003035; Plant regulator RWP-RK
QTL_12	Days to Heading	5	CM007986.1	0	58575319	Pgl_GLEAN_10003506	CM007986.1	12640942	12642111			IPR005174; Protein of unknown function DUF295
QTL_12	Days to Heading	5	CM007986.1	0	58575319	Pgl_GLEAN_10003507	CM007986.1	12523368	12524018
QTL_12	Days to Heading	5	CM007986.1	0	58575319	Pgl_GLEAN_10003508	CM007986.1	12462459	12463628			IPR005174; Protein of unknown function DUF295
QTL_12	Days to Heading	5	CM007986.1	0	58575319	Pgl_GLEAN_10003509	CM007986.1	12429750	12430113
QTL_12	Days to Heading	5	CM007986.1	0	58575319	Pgl_GLEAN_10003584	CM007986.1	7012355	7012657
QTL_12	Days to Heading	5	CM007986.1	0	58575319	Pgl_GLEAN_10003585	CM007986.1	6886048	6886926
QTL_12	Days to Heading	5	CM007986.1	0	58575319	Pgl_GLEAN_10003586	CM007986.1	6801374	6801787
QTL_12	Days to Heading	5	CM007986.1	0	58575319	Pgl_GLEAN_10003596	CM007986.1	16667774	16668079
QTL_12	Days to Heading	5	CM007986.1	0	58575319	Pgl_GLEAN_10003597	CM007986.1	16743334	16744347
QTL_12	Days to Heading	5	CM007986.1	0	58575319	Pgl_GLEAN_10003598	CM007986.1	16806550	16806933	GO:0003700; sequence-specific DNA binding transcription factor activity; Molecular Function | GO:0006355; regulation of transcription, DNA-dependent; Biological Process	Os04g0546800; K09286 EREBP-like factor	IPR001471; AP2/ERF domain
QTL_12	Days to Heading	5	CM007986.1	0	58575319	Pgl_GLEAN_10003599	CM007986.1	16822246	16823240
QTL_12	Days to Heading	5	CM007986.1	0	58575319	Pgl_GLEAN_10003828	CM007986.1	13440978	13442923	GO:0016747; transferase activity, transferring acyl groups other than amino-acyl groups; Molecular Function	hypothetical protein; K13065 shikimate O-hydroxycinnamoyltransferase [EC:2.3.1.133]	IPR003480; Transferase
QTL_12	Days to Heading	5	CM007986.1	0	58575319	Pgl_GLEAN_10003829	CM007986.1	13366593	13371722	GO:0003824; catalytic activity; Molecular Function | GO:0008152; metabolic process; Biological Process	Os06g0594100; K01692 enoyl-CoA hydratase [EC:4.2.1.17]	IPR001753; Crotonase, core
QTL_12	Days to Heading	5	CM007986.1	0	58575319	Pgl_GLEAN_10003934	CM007986.1	54121023	54121349
QTL_12	Days to Heading	5	CM007986.1	0	58575319	Pgl_GLEAN_10003935	CM007986.1	54021931	54023178
QTL_12	Days to Heading	5	CM007986.1	0	58575319	Pgl_GLEAN_10003936	CM007986.1	54001041	54006542	GO:0005524; ATP binding; Molecular Function | GO:0016773; phosphotransferase activity, alcohol group as acceptor; Molecular Function	hypothetical protein; K00876 uridine kinase [EC:2.7.1.48]	IPR000764; Uridine kinase
QTL_12	Days to Heading	5	CM007986.1	0	58575319	Pgl_GLEAN_10003937	CM007986.1	53958944	53959849
QTL_12	Days to Heading	5	CM007986.1	0	58575319	Pgl_GLEAN_10003938	CM007986.1	53953817	53954462
QTL_12	Days to Heading	5	CM007986.1	0	58575319	Pgl_GLEAN_10003983	CM007986.1	21495704	21496126
QTL_12	Days to Heading	5	CM007986.1	0	58575319	Pgl_GLEAN_10003984	CM007986.1	21448361	21449293
QTL_12	Days to Heading	5	CM007986.1	0	58575319	Pgl_GLEAN_10004502	CM007986.1	10700656	10701132	GO:0005524; ATP binding; Molecular Function | GO:0006457; protein folding; Biological Process | GO:0006950; response to stress; Biological Process | GO:0051082; unfolded protein binding; Molecular Function	ATHSP90.1 (HEAT SHOCK PROTEIN 90.1); ATP binding / unfolded protein binding; K04079 molecular chaperone HtpG	IPR001404; Heat shock protein Hsp90
QTL_12	Days to Heading	5	CM007986.1	0	58575319	Pgl_GLEAN_10004503	CM007986.1	10667315	10667924
QTL_12	Days to Heading	5	CM007986.1	0	58575319	Pgl_GLEAN_10004504	CM007986.1	10663987	10664277
QTL_12	Days to Heading	5	CM007986.1	0	58575319	Pgl_GLEAN_10004505	CM007986.1	10513043	10514466
QTL_12	Days to Heading	5	CM007986.1	0	58575319	Pgl_GLEAN_10004506	CM007986.1	10510758	10512294
QTL_12	Days to Heading	5	CM007986.1	0	58575319	Pgl_GLEAN_10004515	CM007986.1	12312312	12313733	GO:0008152; metabolic process; Biological Process | GO:0016758; transferase activity, transferring hexosyl groups; Molecular Function	UGT75B1 (UDP-GLUCOSYLTRANSFERASE 75B1); UDP-glucose:4-aminobenzoate acylglucosyltransferase/ UDP-glucosyltransferase/ UDP-glycosyltransferase/ abscisic acid glucosyltransferase/ transferase, transferring glycosyl groups; K13692 UDP-glucose:(indol-3-yl)acetate beta-D-glucosyltransferase [EC:2.4.1.121]	IPR002213; UDP-glucuronosyl/UDP-glucosyltransferase
QTL_12	Days to Heading	5	CM007986.1	0	58575319	Pgl_GLEAN_10004516	CM007986.1	12215788	12218270
QTL_12	Days to Heading	5	CM007986.1	0	58575319	Pgl_GLEAN_10004517	CM007986.1	12208257	12212127	GO:0003871; 5-methyltetrahydropteroyltriglutamate-homocysteine S-methyltransferase activity; Molecular Function | GO:0008270; zinc ion binding; Molecular Function | GO:0008652; cellular amino acid biosynthetic process; Biological Process | GO:0009086; methionine biosynthetic process; Biological Process	Os12g0624000; K00549 5-methyltetrahydropteroyltriglutamate--homocysteine methyltransferase [EC:2.1.1.14]	IPR002629; Methionine synthase, vitamin-B12 independent | IPR013215; Cobalamin (vitamin B12)-independent methionine synthase MetE, N-terminal
QTL_12	Days to Heading	5	CM007986.1	0	58575319	Pgl_GLEAN_10004518	CM007986.1	12159511	12161282
QTL_12	Days to Heading	5	CM007986.1	0	58575319	Pgl_GLEAN_10004519	CM007986.1	12143327	12144172	GO:0008152; metabolic process; Biological Process | GO:0016758; transferase activity, transferring hexosyl groups; Molecular Function	UDP-glucoronosyl/UDP-glucosyl transferase family protein; K12338 anthocyanin 5-O-glucosyltransferase [EC:2.4.1.-]	IPR002213; UDP-glucuronosyl/UDP-glucosyltransferase
QTL_12	Days to Heading	5	CM007986.1	0	58575319	Pgl_GLEAN_10004520	CM007986.1	12132210	12132716
QTL_12	Days to Heading	5	CM007986.1	0	58575319	Pgl_GLEAN_10004521	CM007986.1	12131227	12131658
QTL_12	Days to Heading	5	CM007986.1	0	58575319	Pgl_GLEAN_10004527	CM007986.1	10855223	10855456
QTL_12	Days to Heading	5	CM007986.1	0	58575319	Pgl_GLEAN_10004746	CM007986.1	14109879	14111114
QTL_12	Days to Heading	5	CM007986.1	0	58575319	Pgl_GLEAN_10004747	CM007986.1	14019048	14019694
QTL_12	Days to Heading	5	CM007986.1	0	58575319	Pgl_GLEAN_10004748	CM007986.1	13947059	13949039
QTL_12	Days to Heading	5	CM007986.1	0	58575319	Pgl_GLEAN_10004790	CM007986.1	26387469	26389024		hypothetical protein; K01728 pectate lyase [EC:4.2.2.2]	IPR002022; Pectate lyase/Amb allergen | IPR018082; AmbAllergen
QTL_12	Days to Heading	5	CM007986.1	0	58575319	Pgl_GLEAN_10004791	CM007986.1	26276863	26278068			IPR019775; WD40 repeat, conserved site
QTL_12	Days to Heading	5	CM007986.1	0	58575319	Pgl_GLEAN_10004792	CM007986.1	26249654	26250268
QTL_12	Days to Heading	5	CM007986.1	0	58575319	Pgl_GLEAN_10004793	CM007986.1	26241957	26248834	GO:0004407; histone deacetylase activity; Molecular Function | GO:0016575; histone deacetylation; Biological Process	hypothetical protein; K06067 histone deacetylase 1/2 [EC:3.5.1.98]	IPR000286; Histone deacetylase superfamily | IPR003084; Histone deacetylase | IPR023801; Histone deacetylase domain
QTL_12	Days to Heading	5	CM007986.1	0	58575319	Pgl_GLEAN_10004794	CM007986.1	26196723	26199531
QTL_12	Days to Heading	5	CM007986.1	0	58575319	Pgl_GLEAN_10004795	CM007986.1	26168827	26171258	GO:0004672; protein kinase activity; Molecular Function | GO:0004674; protein serine/threonine kinase activity; Molecular Function | GO:0004713; protein tyrosine kinase activity; Molecular Function | GO:0005524; ATP binding; Molecular Function | GO:0006468; protein phosphorylation; Biological Process	EFR; EFR (EF-TU RECEPTOR); ATP binding / kinase/ protein serine/threonine kinase; K13428 LRR receptor-like serine/threonine-protein kinase EFR [EC:2.7.11.1]	IPR000719; Protein kinase, catalytic domain | IPR002290; Serine/threonine- / dual-specificity protein kinase, catalytic domain | IPR008271; Serine/threonine-protein kinase, active site | IPR017441; Protein kinase, ATP binding site | IPR020635; Tyrosine-protein kinase, catalytic domain
QTL_12	Days to Heading	5	CM007986.1	0	58575319	Pgl_GLEAN_10004796	CM007986.1	26166570	26166964	GO:0019867; outer membrane; Cellular Component		IPR000184; Bacterial surface antigen (D15)
QTL_12	Days to Heading	5	CM007986.1	0	58575319	Pgl_GLEAN_10005051	CM007986.1	18491927	18492499
QTL_12	Days to Heading	5	CM007986.1	0	58575319	Pgl_GLEAN_10005052	CM007986.1	18493460	18493933
QTL_12	Days to Heading	5	CM007986.1	0	58575319	Pgl_GLEAN_10005053	CM007986.1	18617537	18621787
QTL_12	Days to Heading	5	CM007986.1	0	58575319	Pgl_GLEAN_10005113	CM007986.1	4196783	4197669
QTL_12	Days to Heading	5	CM007986.1	0	58575319	Pgl_GLEAN_10005114	CM007986.1	4194851	4195564
QTL_12	Days to Heading	5	CM007986.1	0	58575319	Pgl_GLEAN_10005513	CM007986.1	41031699	41032277
QTL_12	Days to Heading	5	CM007986.1	0	58575319	Pgl_GLEAN_10005514	CM007986.1	41022311	41022981
QTL_12	Days to Heading	5	CM007986.1	0	58575319	Pgl_GLEAN_10005515	CM007986.1	40957437	40958830
QTL_12	Days to Heading	5	CM007986.1	0	58575319	Pgl_GLEAN_10005516	CM007986.1	40951819	40954810			IPR019410; Nicotinamide N-methyltransferase, putative
QTL_12	Days to Heading	5	CM007986.1	0	58575319	Pgl_GLEAN_10005517	CM007986.1	40849994	40852012	GO:0003700; sequence-specific DNA binding transcription factor activity; Molecular Function | GO:0006355; regulation of transcription, DNA-dependent; Biological Process	RAP6; AP2 domain-containing transcription factor; K09284 AP2-like factor, euAP2 lineage	IPR001471; AP2/ERF domain
QTL_12	Days to Heading	5	CM007986.1	0	58575319	Pgl_GLEAN_10005518	CM007986.1	40839591	40848116	GO:0008270; zinc ion binding; Molecular Function	hypothetical protein LOC100262331; K10661 E3 ubiquitin-protein ligase MARCH6 [EC:6.3.2.19]	IPR011016; Zinc finger, RING-CH-type
QTL_12	Days to Heading	5	CM007986.1	0	58575319	Pgl_GLEAN_10005566	CM007986.1	3574308	3575372
QTL_12	Days to Heading	5	CM007986.1	0	58575319	Pgl_GLEAN_10005567	CM007986.1	3638083	3638496
QTL_12	Days to Heading	5	CM007986.1	0	58575319	Pgl_GLEAN_10005568	CM007986.1	3743588	3745235
QTL_12	Days to Heading	5	CM007986.1	0	58575319	Pgl_GLEAN_10005866	CM007986.1	9210632	9211907
QTL_12	Days to Heading	5	CM007986.1	0	58575319	Pgl_GLEAN_10005868	CM007986.1	9254956	9255540
QTL_12	Days to Heading	5	CM007986.1	0	58575319	Pgl_GLEAN_10005869	CM007986.1	9401052	9401699	GO:0003676; nucleic acid binding; Molecular Function | GO:0005622; intracellular; Cellular Component | GO:0006139; nucleobase-containing compound metabolic process; Biological Process | GO:0008408; 3'-5' exonuclease activity; Molecular Function	FFA-1 protein-like; K10900 werner syndrome ATP-dependent helicase [EC:3.6.4.12]	IPR002562; 3'-5' exonuclease domain
QTL_12	Days to Heading	5	CM007986.1	0	58575319	Pgl_GLEAN_10006005	CM007986.1	10331520	10332194			IPR025322; Protein of unknown function DUF4228
QTL_12	Days to Heading	5	CM007986.1	0	58575319	Pgl_GLEAN_10006006	CM007986.1	10292868	10293444
QTL_12	Days to Heading	5	CM007986.1	0	58575319	Pgl_GLEAN_10006007	CM007986.1	10273783	10279460
QTL_12	Days to Heading	5	CM007986.1	0	58575319	Pgl_GLEAN_10006008	CM007986.1	10260710	10261118
QTL_12	Days to Heading	5	CM007986.1	0	58575319	Pgl_GLEAN_10006376	CM007986.1	11006611	11006964
QTL_12	Days to Heading	5	CM007986.1	0	58575319	Pgl_GLEAN_10006377	CM007986.1	11126343	11126771
QTL_12	Days to Heading	5	CM007986.1	0	58575319	Pgl_GLEAN_10006378	CM007986.1	11181186	11181509
QTL_12	Days to Heading	5	CM007986.1	0	58575319	Pgl_GLEAN_10006379	CM007986.1	11211341	11213859	GO:0008152; metabolic process; Biological Process | GO:0016746; transferase activity, transferring acyl groups; Molecular Function	hypothetical protein; K00627 pyruvate dehydrogenase E2 component (dihydrolipoamide acetyltransferase) [EC:2.3.1.12]	IPR000089; Biotin/lipoyl attachment | IPR003016; 2-oxo acid dehydrogenase, lipoyl-binding site | IPR004167; E3 binding
QTL_12	Days to Heading	5	CM007986.1	0	58575319	Pgl_GLEAN_10006649	CM007986.1	21810670	21814551
QTL_12	Days to Heading	5	CM007986.1	0	58575319	Pgl_GLEAN_10006650	CM007986.1	21815454	21815798
QTL_12	Days to Heading	5	CM007986.1	0	58575319	Pgl_GLEAN_10006651	CM007986.1	21840615	21841328
QTL_12	Days to Heading	5	CM007986.1	0	58575319	Pgl_GLEAN_10006652	CM007986.1	21999556	22000662
QTL_12	Days to Heading	5	CM007986.1	0	58575319	Pgl_GLEAN_10007246	CM007986.1	525478	526026
QTL_12	Days to Heading	5	CM007986.1	0	58575319	Pgl_GLEAN_10007247	CM007986.1	445434	446264
QTL_12	Days to Heading	5	CM007986.1	0	58575319	Pgl_GLEAN_10007248	CM007986.1	443361	444094
QTL_12	Days to Heading	5	CM007986.1	0	58575319	Pgl_GLEAN_10007249	CM007986.1	421242	422381
QTL_12	Days to Heading	5	CM007986.1	0	58575319	Pgl_GLEAN_10007250	CM007986.1	389355	393476			IPR013078; Histidine phosphatase superfamily, clade-1
QTL_12	Days to Heading	5	CM007986.1	0	58575319	Pgl_GLEAN_10007251	CM007986.1	359682	361580
QTL_12	Days to Heading	5	CM007986.1	0	58575319	Pgl_GLEAN_10007252	CM007986.1	254498	257013			IPR013078; Histidine phosphatase superfamily, clade-1
QTL_12	Days to Heading	5	CM007986.1	0	58575319	Pgl_GLEAN_10007253	CM007986.1	245290	248583			IPR013078; Histidine phosphatase superfamily, clade-1
QTL_12	Days to Heading	5	CM007986.1	0	58575319	Pgl_GLEAN_10007254	CM007986.1	239137	244184		similar to inner mitochondrial membrane peptidase 2-like; K09648 mitochondrial inner membrane protease subunit 2 [EC:3.4.99.-]
QTL_12	Days to Heading	5	CM007986.1	0	58575319	Pgl_GLEAN_10007255	CM007986.1	232328	236504			IPR007658; Protein of unknown function DUF594 | IPR025315; Domain of unknown function DUF4220
QTL_12	Days to Heading	5	CM007986.1	0	58575319	Pgl_GLEAN_10007256	CM007986.1	221526	228156	GO:0016884; carbon-nitrogen ligase activity, with glutamine as amido-N-donor; Molecular Function	hypothetical protein ; K00102 D-lactate dehydrogenase (cytochrome) [EC:1.1.2.4]	IPR000120; Amidase | IPR020556; Amidase, conserved site
QTL_12	Days to Heading	5	CM007986.1	0	58575319	Pgl_GLEAN_10007633	CM007986.1	7549310	7551543
QTL_12	Days to Heading	5	CM007986.1	0	58575319	Pgl_GLEAN_10007634	CM007986.1	7540463	7540990
QTL_12	Days to Heading	5	CM007986.1	0	58575319	Pgl_GLEAN_10007635	CM007986.1	7528653	7529255
QTL_12	Days to Heading	5	CM007986.1	0	58575319	Pgl_GLEAN_10007636	CM007986.1	7517283	7517738
QTL_12	Days to Heading	5	CM007986.1	0	58575319	Pgl_GLEAN_10007637	CM007986.1	7515998	7516721
QTL_12	Days to Heading	5	CM007986.1	0	58575319	Pgl_GLEAN_10007638	CM007986.1	7478254	7478741
QTL_12	Days to Heading	5	CM007986.1	0	58575319	Pgl_GLEAN_10007639	CM007986.1	7476084	7476452
QTL_12	Days to Heading	5	CM007986.1	0	58575319	Pgl_GLEAN_10007640	CM007986.1	7447714	7448181
QTL_12	Days to Heading	5	CM007986.1	0	58575319	Pgl_GLEAN_10007641	CM007986.1	7416551	7417090
QTL_12	Days to Heading	5	CM007986.1	0	58575319	Pgl_GLEAN_10007642	CM007986.1	7406427	7412136	GO:0005622; intracellular; Cellular Component | GO:0008270; zinc ion binding; Molecular Function		IPR007087; Zinc finger, C2H2
QTL_12	Days to Heading	5	CM007986.1	0	58575319	Pgl_GLEAN_10007643	CM007986.1	7394645	7398432	GO:0003676; nucleic acid binding; Molecular Function | GO:0005622; intracellular; Cellular Component | GO:0008270; zinc ion binding; Molecular Function	hypothetical protein ; K13094 RNA-binding protein 5/10	IPR000467; G-patch domain | IPR007087; Zinc finger, C2H2
QTL_12	Days to Heading	5	CM007986.1	0	58575319	Pgl_GLEAN_10007644	CM007986.1	7353643	7354923	GO:0016747; transferase activity, transferring acyl groups other than amino-acyl groups; Molecular Function	HCQ2; hydroxycinnamoyl CoA shikimate/quinate hydroxycinnamoyltransferase (EC:2.3.1.133); K13065 shikimate O-hydroxycinnamoyltransferase [EC:2.3.1.133]	IPR003480; Transferase
QTL_12	Days to Heading	5	CM007986.1	0	58575319	Pgl_GLEAN_10007645	CM007986.1	7314183	7315436	GO:0010181; FMN binding; Molecular Function | GO:0016491; oxidoreductase activity; Molecular Function | GO:0055114; oxidation-reduction process; Biological Process	Os06g0215600; K05894 12-oxophytodienoic acid reductase [EC:1.3.1.42]	IPR001155; NADH:flavin oxidoreductase/NADH oxidase, N-terminal
QTL_12	Days to Heading	5	CM007986.1	0	58575319	Pgl_GLEAN_10007748	CM007986.1	11384240	11385109
QTL_12	Days to Heading	5	CM007986.1	0	58575319	Pgl_GLEAN_10007749	CM007986.1	11423738	11428012	GO:0008270; zinc ion binding; Molecular Function | GO:0016787; hydrolase activity; Molecular Function	TAD3; tRNA-specific adenosine-34 deaminase subunit (EC:3.5.4.1); K01485 cytosine deaminase [EC:3.5.4.1]	IPR002125; CMP/dCMP deaminase, zinc-binding
QTL_12	Days to Heading	5	CM007986.1	0	58575319	Pgl_GLEAN_10007750	CM007986.1	11429151	11432889	GO:0004672; protein kinase activity; Molecular Function | GO:0004674; protein serine/threonine kinase activity; Molecular Function | GO:0004713; protein tyrosine kinase activity; Molecular Function | GO:0005515; protein binding; Molecular Function | GO:0005524; ATP binding; Molecular Function | GO:0006468; protein phosphorylation; Biological Process	HSL1; HSL1 (HAESA-Like 1); ATP binding / kinase/ protein serine/threonine kinase; K00924 [EC:2.7.1.-]	IPR000719; Protein kinase, catalytic domain | IPR001611; Leucine-rich repeat | IPR002290; Serine/threonine- / dual-specificity protein kinase, catalytic domain | IPR003591; Leucine-rich repeat, typical subtype | IPR008271; Serine/threonine-protein kinase, active site | IPR017441; Protein kinase, ATP binding site | IPR020635; Tyrosine-protein kinase, catalytic domain
QTL_12	Days to Heading	5	CM007986.1	0	58575319	Pgl_GLEAN_10007751	CM007986.1	11441312	11450662		cePP protein; K13205 A1 cistron-splicing factor AAR2	IPR007946; A1 cistron-splicing factor, AAR2
QTL_12	Days to Heading	5	CM007986.1	0	58575319	Pgl_GLEAN_10007752	CM007986.1	11452762	11454352	GO:0016627; oxidoreductase activity, acting on the CH-CH group of donors; Molecular Function		IPR000701; Succinate dehydrogenase/Fumarate reductase, transmembrane subunit
QTL_12	Days to Heading	5	CM007986.1	0	58575319	Pgl_GLEAN_10007753	CM007986.1	11463100	11465881
QTL_12	Days to Heading	5	CM007986.1	0	58575319	Pgl_GLEAN_10007754	CM007986.1	11555234	11568974	GO:0005975; carbohydrate metabolic process; Biological Process | GO:0008152; metabolic process; Biological Process | GO:0016758; transferase activity, transferring hexosyl groups; Molecular Function | GO:0030259; lipid glycosylation; Biological Process	Os04g0131900; K05841 sterol 3beta-glucosyltransferase [EC:2.4.1.173]	IPR002213; UDP-glucuronosyl/UDP-glucosyltransferase | IPR004276; Glycosyl transferase, family 28
QTL_12	Days to Heading	5	CM007986.1	0	58575319	Pgl_GLEAN_10007755	CM007986.1	11649203	11649968			IPR014807; Cytochrome oxidase assembly protein 1
QTL_12	Days to Heading	5	CM007986.1	0	58575319	Pgl_GLEAN_10007756	CM007986.1	11654227	11659048
QTL_12	Days to Heading	5	CM007986.1	0	58575319	Pgl_GLEAN_10007757	CM007986.1	11691127	11696992	GO:0006886; intracellular protein transport; Biological Process | GO:0006888; ER to Golgi vesicle-mediated transport; Biological Process | GO:0008270; zinc ion binding; Molecular Function | GO:0030127; COPII vesicle coat; Cellular Component	hypothetical protein; K14007 protein transport protein SEC24	IPR006895; Zinc finger, Sec23/Sec24-type | IPR006896; Sec23/Sec24, trunk domain | IPR006900; Sec23/Sec24, helical domain | IPR012990; Sec23/Sec24 beta-sandwich
QTL_12	Days to Heading	5	CM007986.1	0	58575319	Pgl_GLEAN_10007758	CM007986.1	11698787	11699503
QTL_12	Days to Heading	5	CM007986.1	0	58575319	Pgl_GLEAN_10007916	CM007986.1	34323681	34324106
QTL_12	Days to Heading	5	CM007986.1	0	58575319	Pgl_GLEAN_10007917	CM007986.1	34318339	34318990			IPR008889; VQ
QTL_12	Days to Heading	5	CM007986.1	0	58575319	Pgl_GLEAN_10007918	CM007986.1	34293885	34294664	GO:0003677; DNA binding; Molecular Function | GO:0003899; DNA-directed RNA polymerase activity; Molecular Function | GO:0006351; transcription, DNA-dependent; Biological Process	RNA polymerase Rpc34 subunit family protein; K03025 DNA-directed RNA polymerase III subunit RPC6	IPR007832; RNA polymerase Rpc34 | IPR016049; RNA polymerase Rpc34-like
QTL_12	Days to Heading	5	CM007986.1	0	58575319	Pgl_GLEAN_10007919	CM007986.1	34290273	34291058	GO:0003677; DNA binding; Molecular Function | GO:0003899; DNA-directed RNA polymerase activity; Molecular Function | GO:0006351; transcription, DNA-dependent; Biological Process	RNA polymerase Rpc34 subunit family protein; K03025 DNA-directed RNA polymerase III subunit RPC6	IPR007832; RNA polymerase Rpc34 | IPR016049; RNA polymerase Rpc34-like
QTL_12	Days to Heading	5	CM007986.1	0	58575319	Pgl_GLEAN_10007920	CM007986.1	34282478	34289219		vacuolar transporter chaperone 4; K02212 minichromosome maintenance protein 4 (cell division control protein 54)	IPR004331; SPX, N-terminal
QTL_12	Days to Heading	5	CM007986.1	0	58575319	Pgl_GLEAN_10007921	CM007986.1	34210671	34211562
QTL_12	Days to Heading	5	CM007986.1	0	58575319	Pgl_GLEAN_10007922	CM007986.1	34148740	34149596	GO:0003700; sequence-specific DNA binding transcription factor activity; Molecular Function | GO:0006355; regulation of transcription, DNA-dependent; Biological Process	AP2 domain transcription factor RAP2.3, putative; K09286 EREBP-like factor	IPR001471; AP2/ERF domain
QTL_12	Days to Heading	5	CM007986.1	0	58575319	Pgl_GLEAN_10007923	CM007986.1	34053362	34055000	GO:0003677; DNA binding; Molecular Function	hypothetical protein; K14491 two-component response regulator ARR-B family	IPR001005; SANT/Myb domain | IPR017930; Myb domain, DNA-binding
QTL_12	Days to Heading	5	CM007986.1	0	58575319	Pgl_GLEAN_10008036	CM007986.1	35574129	35575854
QTL_12	Days to Heading	5	CM007986.1	0	58575319	Pgl_GLEAN_10008037	CM007986.1	35556946	35558073	GO:0004197; cysteine-type endopeptidase activity; Molecular Function | GO:0006508; proteolysis; Biological Process | GO:0008234; cysteine-type peptidase activity; Molecular Function	cysteine protease, putative (EC:1.3.1.74); K01365 cathepsin L [EC:3.4.22.15]	IPR000169; Peptidase, cysteine peptidase active site | IPR000668; Peptidase C1A, papain C-terminal | IPR013128; Peptidase C1A, papain | IPR013201; Proteinase inhibitor I29, cathepsin propeptide
QTL_12	Days to Heading	5	CM007986.1	0	58575319	Pgl_GLEAN_10008038	CM007986.1	35551378	35552625	GO:0008152; metabolic process; Biological Process | GO:0016758; transferase activity, transferring hexosyl groups; Molecular Function	hypothetical protein; K13691 pathogen-inducible salicylic acid glucosyltransferase [EC:2.4.1.-]	IPR002213; UDP-glucuronosyl/UDP-glucosyltransferase
QTL_12	Days to Heading	5	CM007986.1	0	58575319	Pgl_GLEAN_10008039	CM007986.1	35440034	35440724	GO:0008152; metabolic process; Biological Process | GO:0016758; transferase activity, transferring hexosyl groups; Molecular Function	Os09g0518200; K13691 pathogen-inducible salicylic acid glucosyltransferase [EC:2.4.1.-]	IPR002213; UDP-glucuronosyl/UDP-glucosyltransferase
QTL_12	Days to Heading	5	CM007986.1	0	58575319	Pgl_GLEAN_10008062	CM007986.1	21303468	21304378			IPR012881; Protein of unknown function DUF1685
QTL_12	Days to Heading	5	CM007986.1	0	58575319	Pgl_GLEAN_10008063	CM007986.1	21046560	21046820
QTL_12	Days to Heading	5	CM007986.1	0	58575319	Pgl_GLEAN_10008064	CM007986.1	21045384	21045812
QTL_12	Days to Heading	5	CM007986.1	0	58575319	Pgl_GLEAN_10008553	CM007986.1	28459193	28460656	GO:0005506; iron ion binding; Molecular Function | GO:0009055; electron carrier activity; Molecular Function | GO:0016705; oxidoreductase activity, acting on paired donors, with incorporation or reduction of molecular oxygen; Molecular Function | GO:0020037; heme binding; Molecular Function | GO:0055114; oxidation-reduction process; Biological Process	Os10g0515200; K00517 [EC:1.14.-.-]	IPR001128; Cytochrome P450 | IPR002401; Cytochrome P450, E-class, group I | IPR017972; Cytochrome P450, conserved site
QTL_12	Days to Heading	5	CM007986.1	0	58575319	Pgl_GLEAN_10008554	CM007986.1	28420796	28421391
QTL_12	Days to Heading	5	CM007986.1	0	58575319	Pgl_GLEAN_10008555	CM007986.1	28410653	28411006
QTL_12	Days to Heading	5	CM007986.1	0	58575319	Pgl_GLEAN_10008556	CM007986.1	28392963	28393274
QTL_12	Days to Heading	5	CM007986.1	0	58575319	Pgl_GLEAN_10008557	CM007986.1	28382088	28382744
QTL_12	Days to Heading	5	CM007986.1	0	58575319	Pgl_GLEAN_10008558	CM007986.1	28379430	28379902
QTL_12	Days to Heading	5	CM007986.1	0	58575319	Pgl_GLEAN_10008559	CM007986.1	28328960	28330367	GO:0004499; N,N-dimethylaniline monooxygenase activity; Molecular Function | GO:0016491; oxidoreductase activity; Molecular Function | GO:0050660; flavin adenine dinucleotide binding; Molecular Function | GO:0050661; NADP binding; Molecular Function | GO:0055114; oxidation-reduction process; Biological Process	hypothetical protein; K11816 YUCCA family monooxygenase [EC:1.14.13.-]	IPR000103; Pyridine nucleotide-disulphide oxidoreductase, class-II | IPR013027; FAD-dependent pyridine nucleotide-disulphide oxidoreductase | IPR020946; Flavin monooxygenase-like
QTL_12	Days to Heading	5	CM007986.1	0	58575319	Pgl_GLEAN_10008560	CM007986.1	28306782	28308744	GO:0003676; nucleic acid binding; Molecular Function | GO:0005622; intracellular; Cellular Component | GO:0006139; nucleobase-containing compound metabolic process; Biological Process | GO:0008408; 3'-5' exonuclease activity; Molecular Function	WRN; Werner syndrome; K10900 werner syndrome ATP-dependent helicase [EC:3.6.4.12]	IPR002562; 3'-5' exonuclease domain
QTL_12	Days to Heading	5	CM007986.1	0	58575319	Pgl_GLEAN_10008561	CM007986.1	28301957	28304522			IPR012866; Protein of unknown function DUF1644
QTL_12	Days to Heading	5	CM007986.1	0	58575319	Pgl_GLEAN_10008562	CM007986.1	28184037	28188460	GO:0006508; proteolysis; Biological Process | GO:0008234; cysteine-type peptidase activity; Molecular Function		IPR003653; Peptidase C48, SUMO/Sentrin/Ubl1
QTL_12	Days to Heading	5	CM007986.1	0	58575319	Pgl_GLEAN_10008563	CM007986.1	28167440	28167784
QTL_12	Days to Heading	5	CM007986.1	0	58575319	Pgl_GLEAN_10008564	CM007986.1	28152474	28165615	GO:0003677; DNA binding; Molecular Function | GO:0005634; nucleus; Cellular Component | GO:0006355; regulation of transcription, DNA-dependent; Biological Process | GO:0009725; response to hormone stimulus; Biological Process | GO:0046983; protein dimerization activity; Molecular Function	hypothetical protein; K14486 auxin response factor	IPR003311; AUX/IAA protein | IPR003340; B3 DNA binding domain | IPR010525; Auxin response factor | IPR011525; Aux/IAA-ARF-dimerisation
QTL_12	Days to Heading	5	CM007986.1	0	58575319	Pgl_GLEAN_10008565	CM007986.1	28138618	28144448
QTL_12	Days to Heading	5	CM007986.1	0	58575319	Pgl_GLEAN_10008602	CM007986.1	8259877	8260119
QTL_12	Days to Heading	5	CM007986.1	0	58575319	Pgl_GLEAN_10008603	CM007986.1	8257535	8257762
QTL_12	Days to Heading	5	CM007986.1	0	58575319	Pgl_GLEAN_10008604	CM007986.1	8052911	8054050
QTL_12	Days to Heading	5	CM007986.1	0	58575319	Pgl_GLEAN_10008605	CM007986.1	7990959	7992622
QTL_12	Days to Heading	5	CM007986.1	0	58575319	Pgl_GLEAN_10008606	CM007986.1	7979785	7982313
QTL_12	Days to Heading	5	CM007986.1	0	58575319	Pgl_GLEAN_10009738	CM007986.1	33857238	33861865			IPR024752; Myb/SANT-like domain
QTL_12	Days to Heading	5	CM007986.1	0	58575319	Pgl_GLEAN_10009739	CM007986.1	33851414	33855795	GO:0004672; protein kinase activity; Molecular Function | GO:0004674; protein serine/threonine kinase activity; Molecular Function | GO:0004713; protein tyrosine kinase activity; Molecular Function | GO:0005524; ATP binding; Molecular Function | GO:0006468; protein phosphorylation; Biological Process | GO:0007165; signal transduction; Biological Process	Os07g0150700; K00924 [EC:2.7.1.-]	IPR000719; Protein kinase, catalytic domain | IPR002290; Serine/threonine- / dual-specificity protein kinase, catalytic domain | IPR004041; NAF domain | IPR008271; Serine/threonine-protein kinase, active site | IPR017441; Protein kinase, ATP binding site | IPR018451; NAF/FISL domain | IPR020635; Tyrosine-protein kinase, catalytic domain
QTL_12	Days to Heading	5	CM007986.1	0	58575319	Pgl_GLEAN_10009740	CM007986.1	33847364	33850707	GO:0007165; signal transduction; Biological Process	CIPK23; CIPK23 (CBL-INTERACTING PROTEIN KINASE 23); kinase/ protein binding / protein serine/threonine kinase; K00924 [EC:2.7.1.-]	IPR004041; NAF domain
QTL_12	Days to Heading	5	CM007986.1	0	58575319	Pgl_GLEAN_10009741	CM007986.1	33840774	33842692		hypothetical protein; K14515 EIN3-binding F-box protein	IPR006553; Leucine-rich repeat, cysteine-containing subtype
QTL_12	Days to Heading	5	CM007986.1	0	58575319	Pgl_GLEAN_10009742	CM007986.1	33807081	33807701
QTL_12	Days to Heading	5	CM007986.1	0	58575319	Pgl_GLEAN_10009743	CM007986.1	33784133	33784753
QTL_12	Days to Heading	5	CM007986.1	0	58575319	Pgl_GLEAN_10009744	CM007986.1	33783184	33783813
QTL_12	Days to Heading	5	CM007986.1	0	58575319	Pgl_GLEAN_10009745	CM007986.1	33775230	33775523
QTL_12	Days to Heading	5	CM007986.1	0	58575319	Pgl_GLEAN_10009746	CM007986.1	33680627	33681378
QTL_12	Days to Heading	5	CM007986.1	0	58575319	Pgl_GLEAN_10009747	CM007986.1	33623888	33624307
QTL_12	Days to Heading	5	CM007986.1	0	58575319	Pgl_GLEAN_10009748	CM007986.1	33613967	33617322	GO:0003677; DNA binding; Molecular Function	si687017b11a; LOC100273858; K09422 myb proto-oncogene protein, plant	IPR001005; SANT/Myb domain | IPR015495; Myb transcription factor | IPR017930; Myb domain, DNA-binding
QTL_12	Days to Heading	5	CM007986.1	0	58575319	Pgl_GLEAN_10009749	CM007986.1	33611092	33612953			IPR025124; Domain of unknown function DUF4050
QTL_12	Days to Heading	5	CM007986.1	0	58575319	Pgl_GLEAN_10009750	CM007986.1	33586457	33588269	GO:0006886; intracellular protein transport; Biological Process | GO:0008565; protein transporter activity; Molecular Function | GO:0015031; protein transport; Biological Process | GO:0016192; vesicle-mediated transport; Biological Process | GO:0030117; membrane coat; Cellular Component	hypothetical protein; K12394 AP-1 complex subunit sigma 1/2	IPR000804; Clathrin adaptor complex, small chain | IPR016635; Adaptor protein complex, sigma subunit | IPR022775; AP complex, mu/sigma subunit
QTL_12	Days to Heading	5	CM007986.1	0	58575319	Pgl_GLEAN_10009751	CM007986.1	33579369	33580931
QTL_12	Days to Heading	5	CM007986.1	0	58575319	Pgl_GLEAN_10009752	CM007986.1	33541674	33545457	GO:0005488; binding; Molecular Function | GO:0005509; calcium ion binding; Molecular Function | GO:0006810; transport; Biological Process | GO:0055085; transmembrane transport; Biological Process	Slc25a31, 1700034J06Rik, Ant4, Sfec; solute carrier family 25 (mitochondrial carrier; adenine nucleotide translocator), member 31; K05863 solute carrier family 25 (mitochondrial carrier; adenine nucleotide translocator)	IPR002048; Calcium-binding EF-hand | IPR002067; Mitochondrial carrier protein | IPR018108; Mitochondrial substrate/solute carrier | IPR018247; EF-Hand 1, calcium-binding site | IPR018249; EF-HAND 2
QTL_12	Days to Heading	5	CM007986.1	0	58575319	Pgl_GLEAN_10009753	CM007986.1	33515929	33519820	GO:0003824; catalytic activity; Molecular Function | GO:0008152; metabolic process; Biological Process	Os06g0604400; K01115 phospholipase D [EC:3.1.4.4]	IPR001736; Phospholipase D/Transphosphatidylase | IPR015679; Phospholipase D | IPR024632; Phospholipase D, C-terminal
QTL_12	Days to Heading	5	CM007986.1	0	58575319	Pgl_GLEAN_10009754	CM007986.1	33477992	33480738
QTL_12	Days to Heading	5	CM007986.1	0	58575319	Pgl_GLEAN_10009755	CM007986.1	33477013	33477222
QTL_12	Days to Heading	5	CM007986.1	0	58575319	Pgl_GLEAN_10010010	CM007986.1	50639804	50640205
QTL_12	Days to Heading	5	CM007986.1	0	58575319	Pgl_GLEAN_10010011	CM007986.1	50642368	50643117
QTL_12	Days to Heading	5	CM007986.1	0	58575319	Pgl_GLEAN_10010321	CM007986.1	12957473	12957787	GO:0016021; integral to membrane; Cellular Component		IPR018499; Tetraspanin
QTL_12	Days to Heading	5	CM007986.1	0	58575319	Pgl_GLEAN_10010322	CM007986.1	12927451	12929862
QTL_12	Days to Heading	5	CM007986.1	0	58575319	Pgl_GLEAN_10010323	CM007986.1	12794805	12796827
QTL_12	Days to Heading	5	CM007986.1	0	58575319	Pgl_GLEAN_10010324	CM007986.1	12778374	12785237	GO:0005215; transporter activity; Molecular Function | GO:0006857; oligopeptide transport; Biological Process | GO:0016020; membrane; Cellular Component	hypothetical protein; K14638 solute carrier family 15 (peptide/histidine transporter), member 3/4	IPR000109; Oligopeptide transporter | IPR020846; Major facilitator superfamily domain
QTL_12	Days to Heading	5	CM007986.1	0	58575319	Pgl_GLEAN_10010325	CM007986.1	12672539	12677657			IPR009943; Protein of unknown function DUF1475
QTL_12	Days to Heading	5	CM007986.1	0	58575319	Pgl_GLEAN_10010772	CM007986.1	45331519	45332195
QTL_12	Days to Heading	5	CM007986.1	0	58575319	Pgl_GLEAN_10010773	CM007986.1	45319143	45319472
QTL_12	Days to Heading	5	CM007986.1	0	58575319	Pgl_GLEAN_10010774	CM007986.1	45302235	45303476	GO:0004650; polygalacturonase activity; Molecular Function | GO:0005975; carbohydrate metabolic process; Biological Process	hypothetical protein; K01213 galacturan 1,4-alpha-galacturonidase [EC:3.2.1.67]	IPR000743; Glycoside hydrolase, family 28 | IPR006626; Parallel beta-helix repeat
QTL_12	Days to Heading	5	CM007986.1	0	58575319	Pgl_GLEAN_10010775	CM007986.1	45166224	45168196
QTL_12	Days to Heading	5	CM007986.1	0	58575319	Pgl_GLEAN_10010776	CM007986.1	45158088	45158668
QTL_12	Days to Heading	5	CM007986.1	0	58575319	Pgl_GLEAN_10010777	CM007986.1	45144099	45144850
QTL_12	Days to Heading	5	CM007986.1	0	58575319	Pgl_GLEAN_10010778	CM007986.1	45140353	45141702		Cell division protein ftsH, putative (EC:3.6.4.3); K03798 cell division protease FtsH [EC:3.4.24.-]	IPR002885; Pentatricopeptide repeat
QTL_12	Days to Heading	5	CM007986.1	0	58575319	Pgl_GLEAN_10010779	CM007986.1	45134973	45137143	GO:0005515; protein binding; Molecular Function		IPR000048; IQ motif, EF-hand binding site
QTL_12	Days to Heading	5	CM007986.1	0	58575319	Pgl_GLEAN_10010780	CM007986.1	45129993	45134432			IPR007145; Microtubule-associated protein, MAP65/ASE1-type
QTL_12	Days to Heading	5	CM007986.1	0	58575319	Pgl_GLEAN_10010781	CM007986.1	45120390	45121947
QTL_12	Days to Heading	5	CM007986.1	0	58575319	Pgl_GLEAN_10010782	CM007986.1	45099435	45101861	GO:0004190; aspartic-type endopeptidase activity; Molecular Function | GO:0006508; proteolysis; Biological Process	aspartyl protease family protein; K00924 [EC:2.7.1.-]	IPR001461; Peptidase A1 | IPR001969; Peptidase aspartic, active site
QTL_12	Days to Heading	5	CM007986.1	0	58575319	Pgl_GLEAN_10010783	CM007986.1	45073000	45077961
QTL_12	Days to Heading	5	CM007986.1	0	58575319	Pgl_GLEAN_10010784	CM007986.1	45050452	45056211	GO:0008219; cell death; Biological Process | GO:0016021; integral to membrane; Cellular Component	Os02g0197200; K08472 mlo protein	IPR004326; Mlo-related protein
QTL_12	Days to Heading	5	CM007986.1	0	58575319	Pgl_GLEAN_10010785	CM007986.1	44974500	44975431
QTL_12	Days to Heading	5	CM007986.1	0	58575319	Pgl_GLEAN_10010786	CM007986.1	44927165	44927677			IPR005202; Transcription factor GRAS
QTL_12	Days to Heading	5	CM007986.1	0	58575319	Pgl_GLEAN_10010787	CM007986.1	44913148	44913878	GO:0004089; carbonate dehydratase activity; Molecular Function | GO:0006730; one-carbon metabolic process; Biological Process | GO:0008270; zinc ion binding; Molecular Function	carbonic anhydrase (EC:4.2.1.1); K01674 carbonic anhydrase [EC:4.2.1.1]	IPR001148; Alpha carbonic anhydrase | IPR018338; Carbonic anhydrase, alpha-class, conserved site | IPR023561; Carbonic anhydrase, alpha-class
QTL_12	Days to Heading	5	CM007986.1	0	58575319	Pgl_GLEAN_10010788	CM007986.1	44900804	44901831	GO:0009765; photosynthesis, light harvesting; Biological Process | GO:0016020; membrane; Cellular Component	LHCA3; chlorophyll a/b binding protein; K08909 light-harvesting complex I chlorophyll a/b binding protein 3	IPR001344; Chlorophyll A-B binding protein, plant | IPR022796; Chlorophyll A-B binding protein
QTL_12	Days to Heading	5	CM007986.1	0	58575319	Pgl_GLEAN_10010789	CM007986.1	44895498	44899470
QTL_12	Days to Heading	5	CM007986.1	0	58575319	Pgl_GLEAN_10010790	CM007986.1	44867116	44870225
QTL_12	Days to Heading	5	CM007986.1	0	58575319	Pgl_GLEAN_10010889	CM007986.1	39623398	39623718
QTL_12	Days to Heading	5	CM007986.1	0	58575319	Pgl_GLEAN_10010890	CM007986.1	39481309	39481992	GO:0005515; protein binding; Molecular Function	hypothetical protein; K00799 glutathione S-transferase [EC:2.5.1.18]	IPR004045; Glutathione S-transferase, N-terminal | IPR017933; Glutathione S-transferase/chloride channel, C-terminal
QTL_12	Days to Heading	5	CM007986.1	0	58575319	Pgl_GLEAN_10010891	CM007986.1	39335694	39344530
QTL_12	Days to Heading	5	CM007986.1	0	58575319	Pgl_GLEAN_10010892	CM007986.1	39111885	39112277
QTL_12	Days to Heading	5	CM007986.1	0	58575319	Pgl_GLEAN_10011357	CM007986.1	45435697	45437017	GO:0003824; catalytic activity; Molecular Function | GO:0016020; membrane; Cellular Component	CG12746 gene product from transcript CG12746-RD (EC:3.1.3.4); K01080 phosphatidate phosphatase [EC:3.1.3.4]	IPR000326; Phosphatidic acid phosphatase type 2/haloperoxidase
QTL_12	Days to Heading	5	CM007986.1	0	58575319	Pgl_GLEAN_10011358	CM007986.1	45437152	45438304	GO:0004650; polygalacturonase activity; Molecular Function | GO:0005975; carbohydrate metabolic process; Biological Process	hypothetical protein LOC100253785; K01213 galacturan 1,4-alpha-galacturonidase [EC:3.2.1.67]	IPR000743; Glycoside hydrolase, family 28 | IPR006626; Parallel beta-helix repeat
QTL_12	Days to Heading	5	CM007986.1	0	58575319	Pgl_GLEAN_10011359	CM007986.1	45438947	45445648	GO:0003677; DNA binding; Molecular Function | GO:0005515; protein binding; Molecular Function | GO:0008270; zinc ion binding; Molecular Function	hypothetical protein LOC100279196; K11649 SWI/SNF related-matrix-associated actin-dependent regulator of chromatin subfamily C	IPR000433; Zinc finger, ZZ-type | IPR001005; SANT/Myb domain | IPR007526; SWIRM domain | IPR017884; SANT domain
QTL_12	Days to Heading	5	CM007986.1	0	58575319	Pgl_GLEAN_10011360	CM007986.1	45504187	45518481	GO:0003677; DNA binding; Molecular Function | GO:0003899; DNA-directed RNA polymerase activity; Molecular Function | GO:0005634; nucleus; Cellular Component | GO:0006351; transcription, DNA-dependent; Biological Process | GO:0008270; zinc ion binding; Molecular Function	hypothetical protein; K02999 DNA-directed RNA polymerase I subunit RPA1 [EC:2.7.7.6]	IPR000722; RNA polymerase, alpha subunit | IPR006592; RNA polymerase, N-terminal | IPR007066; RNA polymerase Rpb1, domain 3 | IPR007080; RNA polymerase Rpb1, domain 1 | IPR007081; RNA polymerase Rpb1, domain 5 | IPR007083; RNA polymerase Rpb1, domain 4 | IPR015699; DNA-directed RNA pol I, largest subunit
QTL_12	Days to Heading	5	CM007986.1	0	58575319	Pgl_GLEAN_10011361	CM007986.1	45577063	45579826	GO:0005622; intracellular; Cellular Component | GO:0008270; zinc ion binding; Molecular Function	znf510; zinc finger protein 510; K09228 KRAB domain-containing zinc finger protein	IPR007087; Zinc finger, C2H2
QTL_12	Days to Heading	5	CM007986.1	0	58575319	Pgl_GLEAN_10011362	CM007986.1	45658136	45658762
QTL_12	Days to Heading	5	CM007986.1	0	58575319	Pgl_GLEAN_10011363	CM007986.1	45666537	45675372	GO:0004386; helicase activity; Molecular Function | GO:0005524; ATP binding; Molecular Function	pif1, cb934, fe11d03, wu:fe11d03, zgc:56161; PIF1 5'-to-3' DNA helicase homolog (S. cerevisiae) (EC:3.6.4.12); K01529 [EC:3.6.1.-]	IPR003840; DNA helicase | IPR010285; DNA helicase PIF1, ATP-dependent
QTL_12	Days to Heading	5	CM007986.1	0	58575319	Pgl_GLEAN_10011364	CM007986.1	45677875	45679000
QTL_12	Days to Heading	5	CM007986.1	0	58575319	Pgl_GLEAN_10011365	CM007986.1	45722878	45726729		Cell division protein ftsH, putative (EC:3.6.4.3); K03798 cell division protease FtsH [EC:3.4.24.-]	IPR002885; Pentatricopeptide repeat
QTL_12	Days to Heading	5	CM007986.1	0	58575319	Pgl_GLEAN_10011366	CM007986.1	45733779	45748920		hypothetical protein; K09955 hypothetical protein	IPR002885; Pentatricopeptide repeat | IPR012878; Protein of unknown function DUF1680
QTL_12	Days to Heading	5	CM007986.1	0	58575319	Pgl_GLEAN_10011367	CM007986.1	45750066	45751790			IPR013882; DNA repair protein Sae2/CtIP
QTL_12	Days to Heading	5	CM007986.1	0	58575319	Pgl_GLEAN_10011368	CM007986.1	45760756	45761250
QTL_12	Days to Heading	5	CM007986.1	0	58575319	Pgl_GLEAN_10011369	CM007986.1	45867605	45868306
QTL_12	Days to Heading	5	CM007986.1	0	58575319	Pgl_GLEAN_10011370	CM007986.1	45868465	45872584		rpd3, Hda1, ZmHda1; RPD3 histone deacetylase homolog (EC:3.5.1.98); K11407 histone deacetylase 6/10 [EC:3.5.1.98]	IPR000286; Histone deacetylase superfamily | IPR023801; Histone deacetylase domain
QTL_12	Days to Heading	5	CM007986.1	0	58575319	Pgl_GLEAN_10011371	CM007986.1	45899087	45899516
QTL_12	Days to Heading	5	CM007986.1	0	58575319	Pgl_GLEAN_10011383	CM007986.1	1173991	1174404
QTL_12	Days to Heading	5	CM007986.1	0	58575319	Pgl_GLEAN_10011384	CM007986.1	1058659	1059015
QTL_12	Days to Heading	5	CM007986.1	0	58575319	Pgl_GLEAN_10011410	CM007986.1	56139745	56139945
QTL_12	Days to Heading	5	CM007986.1	0	58575319	Pgl_GLEAN_10011411	CM007986.1	56150192	56157065		cl9441_1b; LOC100216977; K12188 ESCRT-II complex subunit VPS22	IPR007286; EAP30
QTL_12	Days to Heading	5	CM007986.1	0	58575319	Pgl_GLEAN_10011412	CM007986.1	56198850	56199083
QTL_12	Days to Heading	5	CM007986.1	0	58575319	Pgl_GLEAN_10011413	CM007986.1	56225044	56225415
QTL_12	Days to Heading	5	CM007986.1	0	58575319	Pgl_GLEAN_10011414	CM007986.1	56275828	56278504			IPR007658; Protein of unknown function DUF594 | IPR025315; Domain of unknown function DUF4220
QTL_12	Days to Heading	5	CM007986.1	0	58575319	Pgl_GLEAN_10011415	CM007986.1	56324849	56328281	GO:0004252; serine-type endopeptidase activity; Molecular Function | GO:0006508; proteolysis; Biological Process | GO:0042802; identical protein binding; Molecular Function | GO:0043086; negative regulation of catalytic activity; Biological Process	isp6; vacuolar serine protease Isp6 (EC:3.4.21.- 3.4.24.-); K01362 [EC:3.4.21.-]	IPR000209; Peptidase S8/S53, subtilisin/kexin/sedolisin | IPR003137; Protease-associated domain, PA | IPR010259; Proteinase inhibitor I9 | IPR015500; Peptidase S8, subtilisin-related | IPR023828; Peptidase S8, subtilisin, Ser-active site
QTL_12	Days to Heading	5	CM007986.1	0	58575319	Pgl_GLEAN_10011416	CM007986.1	56329452	56334953	GO:0016020; membrane; Cellular Component | GO:0016760; cellulose synthase (UDP-forming) activity; Molecular Function | GO:0030244; cellulose biosynthetic process; Biological Process	Cellulose synthase A catalytic subunit 6 [UDP-forming], putative (EC:2.4.1.12); K10999 cellulose synthase A [EC:2.4.1.12]	IPR005150; Cellulose synthase
QTL_12	Days to Heading	5	CM007986.1	0	58575319	Pgl_GLEAN_10011418	CM007986.1	56362937	56366249		hypothetical protein; K01170 tRNA-intron endonuclease [EC:3.1.27.9]	IPR006734; Protein of unknown function DUF597
QTL_12	Days to Heading	5	CM007986.1	0	58575319	Pgl_GLEAN_10011419	CM007986.1	56406105	56408287		hypothetical protein; K06236 collagen, type I/II/III/V/XI, alpha
QTL_12	Days to Heading	5	CM007986.1	0	58575319	Pgl_GLEAN_10011420	CM007986.1	56515374	56517447			IPR024553; Domain of unknown function DUF2828
QTL_12	Days to Heading	5	CM007986.1	0	58575319	Pgl_GLEAN_10011421	CM007986.1	56520801	56521995	GO:0005515; protein binding; Molecular Function		IPR001810; F-box domain, cyclin-like | IPR013187; F-box associated domain, type 3
QTL_12	Days to Heading	5	CM007986.1	0	58575319	Pgl_GLEAN_10011422	CM007986.1	56538658	56544618			IPR005343; Uncharacterised protein family UPF0120
QTL_12	Days to Heading	5	CM007986.1	0	58575319	Pgl_GLEAN_10011423	CM007986.1	56595166	56602860	GO:0000166; nucleotide binding; Molecular Function | GO:0005524; ATP binding; Molecular Function | GO:0016020; membrane; Cellular Component | GO:0016887; ATPase activity; Molecular Function | GO:0017111; nucleoside-triphosphatase activity; Molecular Function	ABC multidrug transporter (EC:3.6.3.-); K01552 [EC:3.6.3.-]	IPR003439; ABC transporter-like | IPR003593; AAA+ ATPase domain | IPR013525; ABC-2 type transporter | IPR013581; Plant PDR ABC transporter associated
QTL_12	Days to Heading	5	CM007986.1	0	58575319	Pgl_GLEAN_10011424	CM007986.1	56603870	56617340	GO:0004222; metalloendopeptidase activity; Molecular Function | GO:0006508; proteolysis; Biological Process | GO:0008270; zinc ion binding; Molecular Function	hypothetical protein; K01408 insulysin [EC:3.4.24.56]	IPR007863; Peptidase M16, C-terminal | IPR011765; Peptidase M16, N-terminal
QTL_12	Days to Heading	5	CM007986.1	0	58575319	Pgl_GLEAN_10012505	CM007986.1	51998159	52000210
QTL_12	Days to Heading	5	CM007986.1	0	58575319	Pgl_GLEAN_10012506	CM007986.1	52003503	52003931
QTL_12	Days to Heading	5	CM007986.1	0	58575319	Pgl_GLEAN_10012507	CM007986.1	52020853	52024157	GO:0004672; protein kinase activity; Molecular Function | GO:0004674; protein serine/threonine kinase activity; Molecular Function | GO:0004713; protein tyrosine kinase activity; Molecular Function | GO:0005524; ATP binding; Molecular Function | GO:0006468; protein phosphorylation; Biological Process	EFR; EFR (EF-TU RECEPTOR); ATP binding / kinase/ protein serine/threonine kinase; K13428 LRR receptor-like serine/threonine-protein kinase EFR [EC:2.7.11.1]	IPR000719; Protein kinase, catalytic domain | IPR002290; Serine/threonine- / dual-specificity protein kinase, catalytic domain | IPR003591; Leucine-rich repeat, typical subtype | IPR008271; Serine/threonine-protein kinase, active site | IPR013210; Leucine-rich repeat-containing N-terminal, type 2 | IPR017441; Protein kinase, ATP binding site | IPR020635; Tyrosine-protein kinase, catalytic domain
QTL_12	Days to Heading	5	CM007986.1	0	58575319	Pgl_GLEAN_10012508	CM007986.1	52027594	52028766	GO:0005515; protein binding; Molecular Function	hypothetical protein ; K03245 translation initiation factor eIF-3 subunit 1	IPR006594; LisH dimerisation motif | IPR006595; CTLH, C-terminal LisH motif | IPR013144; CRA domain | IPR024964; CTLH/CRA C-terminal to LisH motif domain
QTL_12	Days to Heading	5	CM007986.1	0	58575319	Pgl_GLEAN_10012509	CM007986.1	52069695	52076870	GO:0000166; nucleotide binding; Molecular Function | GO:0005524; ATP binding; Molecular Function | GO:0016887; ATPase activity; Molecular Function | GO:0017111; nucleoside-triphosphatase activity; Molecular Function	similar to ENSANGP00000009155; K05643 ATP-binding cassette, subfamily A (ABC1), member 3	IPR003439; ABC transporter-like | IPR003593; AAA+ ATPase domain | IPR017871; ABC transporter, conserved site
QTL_12	Days to Heading	5	CM007986.1	0	58575319	Pgl_GLEAN_10012510	CM007986.1	52176378	52179406
QTL_12	Days to Heading	5	CM007986.1	0	58575319	Pgl_GLEAN_10012511	CM007986.1	52190628	52194959	GO:0004672; protein kinase activity; Molecular Function | GO:0004713; protein tyrosine kinase activity; Molecular Function | GO:0005515; protein binding; Molecular Function | GO:0005524; ATP binding; Molecular Function | GO:0006468; protein phosphorylation; Biological Process	hypothetical protein; K13420 LRR receptor-like serine/threonine-protein kinase FLS2 [EC:2.7.11.1]	IPR000719; Protein kinase, catalytic domain | IPR001245; Serine-threonine/tyrosine-protein kinase catalytic domain | IPR001611; Leucine-rich repeat | IPR002290; Serine/threonine- / dual-specificity protein kinase, catalytic domain | IPR020635; Tyrosine-protein kinase, catalytic domain
QTL_12	Days to Heading	5	CM007986.1	0	58575319	Pgl_GLEAN_10012512	CM007986.1	52195641	52199405	GO:0003676; nucleic acid binding; Molecular Function | GO:0003723; RNA binding; Molecular Function	AY103944; LOC100285420; K13126 polyadenylate-binding protein	IPR000504; RNA recognition motif domain | IPR002004; Polyadenylate-binding protein/Hyperplastic disc protein | IPR003954; RNA recognition motif domain, eukaryote
QTL_12	Days to Heading	5	CM007986.1	0	58575319	Pgl_GLEAN_10012513	CM007986.1	52513093	52513577
QTL_12	Days to Heading	5	CM007986.1	0	58575319	Pgl_GLEAN_10012514	CM007986.1	52523473	52527703	GO:0005515; protein binding; Molecular Function	AGO1; AGO1 (ARGONAUTE 1); endoribonuclease/ miRNA binding / protein binding / siRNA binding; K11596 argonaute	IPR003165; Stem cell self-renewal protein Piwi
QTL_12	Days to Heading	5	CM007986.1	0	58575319	Pgl_GLEAN_10012523	CM007986.1	46897181	46897777
QTL_12	Days to Heading	5	CM007986.1	0	58575319	Pgl_GLEAN_10012524	CM007986.1	46915631	46920547		hypothetical protein; K09955 hypothetical protein	IPR012878; Protein of unknown function DUF1680
QTL_12	Days to Heading	5	CM007986.1	0	58575319	Pgl_GLEAN_10012525	CM007986.1	46991164	46993393	GO:0005515; protein binding; Molecular Function	similar to phosphatidylserine decarboxylase Psd2; K01613 phosphatidylserine decarboxylase [EC:4.1.1.65]	IPR000008; C2 calcium-dependent membrane targeting | IPR013583; Phosphoribosyltransferase C-terminal | IPR018029; C2 membrane targeting protein
QTL_12	Days to Heading	5	CM007986.1	0	58575319	Pgl_GLEAN_10012526	CM007986.1	47040435	47040740
QTL_12	Days to Heading	5	CM007986.1	0	58575319	Pgl_GLEAN_10012527	CM007986.1	47077742	47083507	GO:0000156; two-component response regulator activity; Molecular Function | GO:0000160; two-component signal transduction system (phosphorelay); Biological Process | GO:0003677; DNA binding; Molecular Function | GO:0006355; regulation of transcription, DNA-dependent; Biological Process	hypothetical protein; K14491 two-component response regulator ARR-B family	IPR001005; SANT/Myb domain | IPR001789; Signal transduction response regulator, receiver domain | IPR017930; Myb domain, DNA-binding
QTL_12	Days to Heading	5	CM007986.1	0	58575319	Pgl_GLEAN_10012528	CM007986.1	47086478	47090889	GO:0003700; sequence-specific DNA binding transcription factor activity; Molecular Function | GO:0006355; regulation of transcription, DNA-dependent; Biological Process | GO:0043565; sequence-specific DNA binding; Molecular Function | GO:0046983; protein dimerization activity; Molecular Function	hypothetical protein; K14431 transcription factor TGA	IPR004827; Basic-leucine zipper domain | IPR011616; bZIP transcription factor, bZIP-1 | IPR025422; DOG1 domain
QTL_12	Days to Heading	5	CM007986.1	0	58575319	Pgl_GLEAN_10012529	CM007986.1	47111048	47117940	GO:0005488; binding; Molecular Function		IPR006599; CARP motif | IPR012945; Tubulin binding cofactor C | IPR017901; C-CAP/cofactor C-like domain
QTL_12	Days to Heading	5	CM007986.1	0	58575319	Pgl_GLEAN_10012530	CM007986.1	47118732	47120015	GO:0004097; catechol oxidase activity; Molecular Function | GO:0008152; metabolic process; Biological Process | GO:0016491; oxidoreductase activity; Molecular Function | GO:0055114; oxidation-reduction process; Biological Process	hypothetical protein LOC100256583; K00422 polyphenol oxidase [EC:1.10.3.1]	IPR002227; Tyrosinase | IPR022739; Polyphenol oxidase, central domain | IPR022740; Polyphenol oxidase, C-terminal
QTL_12	Days to Heading	5	CM007986.1	0	58575319	Pgl_GLEAN_10012531	CM007986.1	47175521	47178731	GO:0005506; iron ion binding; Molecular Function | GO:0005515; protein binding; Molecular Function | GO:0016165; lipoxygenase activity; Molecular Function | GO:0016702; oxidoreductase activity, acting on single donors with incorporation of molecular oxygen, incorporation of two atoms of oxygen; Molecular Function | GO:0046872; metal ion binding; Molecular Function | GO:0055114; oxidation-reductio…	Os12g0559200; K00454 lipoxygenase [EC:1.13.11.12]	IPR000907; Lipoxygenase | IPR001024; Lipoxygenase, LH2 | IPR001246; Lipoxygenase, plant | IPR013819; Lipoxygenase, C-terminal | IPR020833; Lipoxygenase, iron binding site | IPR020834; Lipoxygenase, conserved site
QTL_12	Days to Heading	5	CM007986.1	0	58575319	Pgl_GLEAN_10012532	CM007986.1	47331148	47332026
QTL_12	Days to Heading	5	CM007986.1	0	58575319	Pgl_GLEAN_10012533	CM007986.1	47334162	47334698
QTL_12	Days to Heading	5	CM007986.1	0	58575319	Pgl_GLEAN_10012555	CM007986.1	2005838	2013925		Os01g0788500; K13459 disease resistance protein RPS2
QTL_12	Days to Heading	5	CM007986.1	0	58575319	Pgl_GLEAN_10012556	CM007986.1	2050971	2052223			IPR005516; Remorin, C-terminal
QTL_12	Days to Heading	5	CM007986.1	0	58575319	Pgl_GLEAN_10012557	CM007986.1	2061007	2061420
QTL_12	Days to Heading	5	CM007986.1	0	58575319	Pgl_GLEAN_10012558	CM007986.1	2063565	2064002
QTL_12	Days to Heading	5	CM007986.1	0	58575319	Pgl_GLEAN_10012559	CM007986.1	2071267	2072280	GO:0005506; iron ion binding; Molecular Function | GO:0009055; electron carrier activity; Molecular Function | GO:0016705; oxidoreductase activity, acting on paired donors, with incorporation or reduction of molecular oxygen; Molecular Function | GO:0020037; heme binding; Molecular Function | GO:0055114; oxidation-reduction process; Biological Process	F3H1; flavonoid 3'-hydroxylase (EC:1.14.13.21); K05280 flavonoid 3'-monooxygenase [EC:1.14.13.21]	IPR001128; Cytochrome P450 | IPR002401; Cytochrome P450, E-class, group I | IPR017972; Cytochrome P450, conserved site
QTL_12	Days to Heading	5	CM007986.1	0	58575319	Pgl_GLEAN_10012560	CM007986.1	2125743	2128416	GO:0005856; cytoskeleton; Cellular Component | GO:0006909; phagocytosis; Biological Process	hypothetical protein LOC100075220; K12366 engulfment and cell motility protein 1	IPR006816; Engulfment/cell motility, ELMO
QTL_12	Days to Heading	5	CM007986.1	0	58575319	Pgl_GLEAN_10012561	CM007986.1	2130101	2137486	GO:0005515; protein binding; Molecular Function | GO:0008270; zinc ion binding; Molecular Function		IPR001841; Zinc finger, RING-type | IPR001965; Zinc finger, PHD-type
QTL_12	Days to Heading	5	CM007986.1	0	58575319	Pgl_GLEAN_10012562	CM007986.1	2191107	2195999	GO:0006284; base-excision repair; Biological Process	hypothetical protein; K10801 methyl-CpG-binding domain protein 4 [EC:3.2.2.-]	IPR003265; HhH-GPD domain
QTL_12	Days to Heading	5	CM007986.1	0	58575319	Pgl_GLEAN_10012563	CM007986.1	2198027	2201736	GO:0003779; actin binding; Molecular Function | GO:0016043; cellular component organization; Biological Process | GO:0030036; actin cytoskeleton organization; Biological Process	disheveled associated activator of morphogenesis ; K04512 dishevelled associated activator of morphogenesis	IPR003104; Actin-binding FH2/DRF autoregulatory | IPR015425; Actin-binding FH2
QTL_12	Days to Heading	5	CM007986.1	0	58575319	Pgl_GLEAN_10012564	CM007986.1	2219366	2220565
QTL_12	Days to Heading	5	CM007986.1	0	58575319	Pgl_GLEAN_10012565	CM007986.1	2241940	2242149
QTL_12	Days to Heading	5	CM007986.1	0	58575319	Pgl_GLEAN_10012566	CM007986.1	2245601	2246786			IPR024752; Myb/SANT-like domain
QTL_12	Days to Heading	5	CM007986.1	0	58575319	Pgl_GLEAN_10012567	CM007986.1	2256429	2256863		ATSYP24; SNAP receptor/ protein binding; K08488 syntaxin 7	IPR004864; Late embryogenesis abundant protein, LEA-14
QTL_12	Days to Heading	5	CM007986.1	0	58575319	Pgl_GLEAN_10012568	CM007986.1	2369557	2372689
QTL_12	Days to Heading	5	CM007986.1	0	58575319	Pgl_GLEAN_10012569	CM007986.1	2387325	2399076	GO:0004672; protein kinase activity; Molecular Function | GO:0004674; protein serine/threonine kinase activity; Molecular Function | GO:0004713; protein tyrosine kinase activity; Molecular Function | GO:0005524; ATP binding; Molecular Function | GO:0006468; protein phosphorylation; Biological Process	hypothetical protein LOC100252647; K13415 protein brassinosteroid insensitive 1 [EC:2.7.10.1 2.7.11.1]	IPR000719; Protein kinase, catalytic domain | IPR001245; Serine-threonine/tyrosine-protein kinase catalytic domain | IPR002290; Serine/threonine- / dual-specificity protein kinase, catalytic domain | IPR003591; Leucine-rich repeat, typical subtype | IPR008271; Serine/threonine-protein kinase, active site | IPR013210; Leucine-rich repeat-containing N-terminal, type 2 | IPR017441; Protein kinase, A…
QTL_12	Days to Heading	5	CM007986.1	0	58575319	Pgl_GLEAN_10012570	CM007986.1	2401088	2405202	GO:0006839; mitochondrial transport; Biological Process | GO:0031966; mitochondrial membrane; Cellular Component	UCP1; uncoupling protein 1 (mitochondrial, proton carrier); K08769 mitochondrial brown fat uncoupling protein 1	IPR002030; Mitochondrial brown fat uncoupling protein | IPR018108; Mitochondrial substrate/solute carrier
QTL_12	Days to Heading	5	CM007986.1	0	58575319	Pgl_GLEAN_10012571	CM007986.1	2408055	2409734			IPR007930; Protein of unknown function DUF724 | IPR019557; Aminotransferase-like, plant mobile domain
QTL_12	Days to Heading	5	CM007986.1	0	58575319	Pgl_GLEAN_10012572	CM007986.1	2440800	2451101
QTL_12	Days to Heading	5	CM007986.1	0	58575319	Pgl_GLEAN_10012573	CM007986.1	2541679	2542906
QTL_12	Days to Heading	5	CM007986.1	0	58575319	Pgl_GLEAN_10012775	CM007986.1	4502787	4503618
QTL_12	Days to Heading	5	CM007986.1	0	58575319	Pgl_GLEAN_10012776	CM007986.1	4536137	4538360	GO:0005515; protein binding; Molecular Function	hypothetical protein; K04508 transducin (beta)-like 1	IPR006594; LisH dimerisation motif | IPR013720; LisH dimerisation motif, subgroup
QTL_12	Days to Heading	5	CM007986.1	0	58575319	Pgl_GLEAN_10012777	CM007986.1	4539116	4539472
QTL_12	Days to Heading	5	CM007986.1	0	58575319	Pgl_GLEAN_10012778	CM007986.1	4540987	4544617	GO:0005515; protein binding; Molecular Function	hypothetical protein; K04508 transducin (beta)-like 1	IPR001680; WD40 repeat | IPR017986; WD40-repeat-containing domain | IPR019775; WD40 repeat, conserved site | IPR020472; G-protein beta WD-40 repeat
QTL_12	Days to Heading	5	CM007986.1	0	58575319	Pgl_GLEAN_10012779	CM007986.1	4545419	4546055		hypothetical protein; K14488 SAUR family protein
QTL_12	Days to Heading	5	CM007986.1	0	58575319	Pgl_GLEAN_10012780	CM007986.1	4562171	4562512
QTL_12	Days to Heading	5	CM007986.1	0	58575319	Pgl_GLEAN_10012781	CM007986.1	4564231	4564618		hypothetical protein; K14488 SAUR family protein
QTL_12	Days to Heading	5	CM007986.1	0	58575319	Pgl_GLEAN_10012782	CM007986.1	4566929	4569774
QTL_12	Days to Heading	5	CM007986.1	0	58575319	Pgl_GLEAN_10012783	CM007986.1	4596581	4597045
QTL_12	Days to Heading	5	CM007986.1	0	58575319	Pgl_GLEAN_10012784	CM007986.1	4645031	4645675
QTL_12	Days to Heading	5	CM007986.1	0	58575319	Pgl_GLEAN_10012785	CM007986.1	4652153	4654700
QTL_12	Days to Heading	5	CM007986.1	0	58575319	Pgl_GLEAN_10012786	CM007986.1	4708104	4717274	GO:0016021; integral to membrane; Cellular Component | GO:0055085; transmembrane transport; Biological Process	phosphoglycerate mutase protein (EC:5.4.2.1); K01834 phosphoglycerate mutase [EC:5.4.2.1]	IPR011701; Major facilitator superfamily | IPR013078; Histidine phosphatase superfamily, clade-1
QTL_12	Days to Heading	5	CM007986.1	0	58575319	Pgl_GLEAN_10012787	CM007986.1	4723426	4730871	GO:0004601; peroxidase activity; Molecular Function | GO:0006979; response to oxidative stress; Biological Process | GO:0020037; heme binding; Molecular Function | GO:0055114; oxidation-reduction process; Biological Process	hypothetical protein; K00434 L-ascorbate peroxidase [EC:1.11.1.11]	IPR002016; Haem peroxidase, plant/fungal/bacterial | IPR002207; Plant ascorbate peroxidase | IPR019793; Peroxidases heam-ligand binding site | IPR019794; Peroxidase, active site
QTL_12	Days to Heading	5	CM007986.1	0	58575319	Pgl_GLEAN_10012788	CM007986.1	4738399	4742592	GO:0006952; defense response; Biological Process | GO:0043531; ADP binding; Molecular Function	Disease resistance protein RPM1, putative (EC:3.1.3.16); K13457 disease resistance protein RPM1	IPR000767; Disease resistance protein | IPR002182; NB-ARC
QTL_12	Days to Heading	5	CM007986.1	0	58575319	Pgl_GLEAN_10012789	CM007986.1	4795319	4795879
QTL_12	Days to Heading	5	CM007986.1	0	58575319	Pgl_GLEAN_10012790	CM007986.1	4796976	4797413
QTL_12	Days to Heading	5	CM007986.1	0	58575319	Pgl_GLEAN_10012791	CM007986.1	4809111	4809395
QTL_12	Days to Heading	5	CM007986.1	0	58575319	Pgl_GLEAN_10012792	CM007986.1	4881194	4882099
QTL_12	Days to Heading	5	CM007986.1	0	58575319	Pgl_GLEAN_10012793	CM007986.1	4935111	4936829			IPR004158; Protein of unknown function DUF247, plant
QTL_12	Days to Heading	5	CM007986.1	0	58575319	Pgl_GLEAN_10012794	CM007986.1	4979135	4987526
QTL_12	Days to Heading	5	CM007986.1	0	58575319	Pgl_GLEAN_10013111	CM007986.1	25085400	25085558
QTL_12	Days to Heading	5	CM007986.1	0	58575319	Pgl_GLEAN_10013112	CM007986.1	25102790	25103062
QTL_12	Days to Heading	5	CM007986.1	0	58575319	Pgl_GLEAN_10013113	CM007986.1	25103887	25104300
QTL_12	Days to Heading	5	CM007986.1	0	58575319	Pgl_GLEAN_10013114	CM007986.1	25238787	25239278
QTL_12	Days to Heading	5	CM007986.1	0	58575319	Pgl_GLEAN_10013629	CM007986.1	49320555	49321873
QTL_12	Days to Heading	5	CM007986.1	0	58575319	Pgl_GLEAN_10013630	CM007986.1	49216201	49217828			IPR007700; Protein of unknown function DUF668
QTL_12	Days to Heading	5	CM007986.1	0	58575319	Pgl_GLEAN_10013631	CM007986.1	49209161	49209466
QTL_12	Days to Heading	5	CM007986.1	0	58575319	Pgl_GLEAN_10013632	CM007986.1	49203519	49203932
QTL_12	Days to Heading	5	CM007986.1	0	58575319	Pgl_GLEAN_10013633	CM007986.1	49157047	49157388
QTL_12	Days to Heading	5	CM007986.1	0	58575319	Pgl_GLEAN_10013634	CM007986.1	49132365	49133558
QTL_12	Days to Heading	5	CM007986.1	0	58575319	Pgl_GLEAN_10013635	CM007986.1	48991539	48992318
QTL_12	Days to Heading	5	CM007986.1	0	58575319	Pgl_GLEAN_10013636	CM007986.1	48919427	48919639		hypothetical protein; K00540 [EC:1.-.-.-]
QTL_12	Days to Heading	5	CM007986.1	0	58575319	Pgl_GLEAN_10013637	CM007986.1	48917985	48918498	GO:0000156; two-component response regulator activity; Molecular Function | GO:0000160; two-component signal transduction system (phosphorelay); Biological Process | GO:0006355; regulation of transcription, DNA-dependent; Biological Process	sensor histidine kinase/response regulator TcsB/Sln1, putative (EC:2.7.3.-); K11231 osomolarity two-component system, sensor histidine kinase SLN1 [EC:2.7.13.3]	IPR001789; Signal transduction response regulator, receiver domain
QTL_12	Days to Heading	5	CM007986.1	0	58575319	Pgl_GLEAN_10013638	CM007986.1	48913345	48913770
QTL_12	Days to Heading	5	CM007986.1	0	58575319	Pgl_GLEAN_10013639	CM007986.1	48726435	48727724	GO:0016747; transferase activity, transferring acyl groups other than amino-acyl groups; Molecular Function	hypothetical protein; K13065 shikimate O-hydroxycinnamoyltransferase [EC:2.3.1.133]	IPR003480; Transferase
QTL_12	Days to Heading	5	CM007986.1	0	58575319	Pgl_GLEAN_10013640	CM007986.1	48709458	48710108
QTL_12	Days to Heading	5	CM007986.1	0	58575319	Pgl_GLEAN_10013974	CM007986.1	36113743	36122788			IPR007658; Protein of unknown function DUF594 | IPR025315; Domain of unknown function DUF4220
QTL_12	Days to Heading	5	CM007986.1	0	58575319	Pgl_GLEAN_10013975	CM007986.1	36173063	36173515
QTL_12	Days to Heading	5	CM007986.1	0	58575319	Pgl_GLEAN_10013976	CM007986.1	36230390	36230698
QTL_12	Days to Heading	5	CM007986.1	0	58575319	Pgl_GLEAN_10013977	CM007986.1	36305770	36323168	GO:0003677; DNA binding; Molecular Function | GO:0005634; nucleus; Cellular Component		IPR001739; Methyl-CpG DNA binding
QTL_12	Days to Heading	5	CM007986.1	0	58575319	Pgl_GLEAN_10013978	CM007986.1	36654005	36658909		hypothetical protein LOC100273705; K01728 pectate lyase [EC:4.2.2.2]	IPR002022; Pectate lyase/Amb allergen | IPR018082; AmbAllergen
QTL_12	Days to Heading	5	CM007986.1	0	58575319	Pgl_GLEAN_10015121	CM007986.1	38538407	38539664		folic acid synthesis protein; K13939 dihydroneopterin aldolase / 2-amino-4-hydroxy-6-hydroxymethyldihydropteridine diphosphokinase / dihydropteroate synthase [EC:4.1.2.25 2.7.6.3 2.5.1.15]	IPR001938; Thaumatin, pathogenesis-related
QTL_12	Days to Heading	5	CM007986.1	0	58575319	Pgl_GLEAN_10015122	CM007986.1	38532084	38537553
QTL_12	Days to Heading	5	CM007986.1	0	58575319	Pgl_GLEAN_10015123	CM007986.1	38507938	38508745
QTL_12	Days to Heading	5	CM007986.1	0	58575319	Pgl_GLEAN_10015124	CM007986.1	38407544	38413812	GO:0004553; hydrolase activity, hydrolyzing O-glycosyl compounds; Molecular Function | GO:0005975; carbohydrate metabolic process; Biological Process	similar to isoamylase-type starch-debranching enzyme 3; K02438 glycogen operon protein GlgX [EC:3.2.1.-]	IPR004193; Glycoside hydrolase, family 13, N-terminal | IPR015902; Alpha amylase
QTL_12	Days to Heading	5	CM007986.1	0	58575319	Pgl_GLEAN_10015125	CM007986.1	38348611	38350017			IPR005174; Protein of unknown function DUF295
QTL_12	Days to Heading	5	CM007986.1	0	58575319	Pgl_GLEAN_10015126	CM007986.1	38314059	38314535		hypothetical protein; K13148 integrator complex subunit 11 [EC:3.1.27.-]
QTL_12	Days to Heading	5	CM007986.1	0	58575319	Pgl_GLEAN_10015127	CM007986.1	38246053	38249087
QTL_12	Days to Heading	5	CM007986.1	0	58575319	Pgl_GLEAN_10015128	CM007986.1	38203394	38205260			IPR000782; FAS1 domain
QTL_12	Days to Heading	5	CM007986.1	0	58575319	Pgl_GLEAN_10015129	CM007986.1	38189934	38191597
QTL_12	Days to Heading	5	CM007986.1	0	58575319	Pgl_GLEAN_10015130	CM007986.1	38085018	38085718
QTL_12	Days to Heading	5	CM007986.1	0	58575319	Pgl_GLEAN_10015131	CM007986.1	58187427	58189859			IPR021319; Protein of unknown function DUF2921
QTL_12	Days to Heading	5	CM007986.1	0	58575319	Pgl_GLEAN_10015132	CM007986.1	58147077	58151370	GO:0016747; transferase activity, transferring acyl groups other than amino-acyl groups; Molecular Function	HCQ7; hydroxycinnamoyl CoA shikimate/quinate hydroxycinnamoyltransferase (EC:2.3.1.133); K13065 shikimate O-hydroxycinnamoyltransferase [EC:2.3.1.133]	IPR003480; Transferase
QTL_12	Days to Heading	5	CM007986.1	0	58575319	Pgl_GLEAN_10015133	CM007986.1	58137874	58138440
QTL_12	Days to Heading	5	CM007986.1	0	58575319	Pgl_GLEAN_10015134	CM007986.1	58131571	58135212	GO:0004781; sulfate adenylyltransferase (ATP) activity; Molecular Function	bifunctional 3-phosphoadenosine 5-phosphosulfate synthetase 2; K13811 3'-phosphoadenosine 5'-phosphosulfate synthase [EC:2.7.7.4 2.7.1.25]	IPR024951; Sulphate adenylyltransferase catalytic domain
QTL_12	Days to Heading	5	CM007986.1	0	58575319	Pgl_GLEAN_10015135	CM007986.1	58107676	58109841	GO:0005622; intracellular; Cellular Component | GO:0008270; zinc ion binding; Molecular Function		IPR001876; Zinc finger, RanBP2-type
QTL_12	Days to Heading	5	CM007986.1	0	58575319	Pgl_GLEAN_10015136	CM007986.1	58078953	58079678			IPR004265; Plant disease resistance response protein
QTL_12	Days to Heading	5	CM007986.1	0	58575319	Pgl_GLEAN_10015137	CM007986.1	58074694	58075294
QTL_12	Days to Heading	5	CM007986.1	0	58575319	Pgl_GLEAN_10015138	CM007986.1	58044492	58050507			IPR005181; Domain of unknown function DUF303, acetylesterase putative
QTL_12	Days to Heading	5	CM007986.1	0	58575319	Pgl_GLEAN_10015139	CM007986.1	58006973	58007569
QTL_12	Days to Heading	5	CM007986.1	0	58575319	Pgl_GLEAN_10015140	CM007986.1	57993894	57997343			IPR012419; Cas1p 10 TM acyl transferase domain
QTL_12	Days to Heading	5	CM007986.1	0	58575319	Pgl_GLEAN_10015141	CM007986.1	57956523	57956831
QTL_12	Days to Heading	5	CM007986.1	0	58575319	Pgl_GLEAN_10015142	CM007986.1	57915506	57915757
QTL_12	Days to Heading	5	CM007986.1	0	58575319	Pgl_GLEAN_10015143	CM007986.1	57846066	57846769	GO:0017148; negative regulation of translation; Biological Process | GO:0030598; rRNA N-glycosylase activity; Molecular Function		IPR001574; Ribosome-inactivating protein
QTL_12	Days to Heading	5	CM007986.1	0	58575319	Pgl_GLEAN_10015144	CM007986.1	57686399	57689025	GO:0004672; protein kinase activity; Molecular Function | GO:0004674; protein serine/threonine kinase activity; Molecular Function | GO:0004713; protein tyrosine kinase activity; Molecular Function | GO:0005524; ATP binding; Molecular Function | GO:0006468; protein phosphorylation; Biological Process	SERK1; SERK1 (SOMATIC EMBRYOGENESIS RECEPTOR-LIKE KINASE 1); kinase/ transmembrane receptor protein serine/threonine kinase; K13418 somatic embryogenesis receptor kinase 1 [EC:2.7.10.1 2.7.11.1]	IPR000719; Protein kinase, catalytic domain | IPR002290; Serine/threonine- / dual-specificity protein kinase, catalytic domain | IPR008271; Serine/threonine-protein kinase, active site | IPR017441; Protein kinase, ATP binding site | IPR020635; Tyrosine-protein kinase, catalytic domain
QTL_12	Days to Heading	5	CM007986.1	0	58575319	Pgl_GLEAN_10015145	CM007986.1	57614449	57614910			IPR007493; Protein of unknown function DUF538
QTL_12	Days to Heading	5	CM007986.1	0	58575319	Pgl_GLEAN_10015146	CM007986.1	57567727	57568194			IPR007493; Protein of unknown function DUF538
QTL_12	Days to Heading	5	CM007986.1	0	58575319	Pgl_GLEAN_10015147	CM007986.1	57525517	57525978			IPR007493; Protein of unknown function DUF538
QTL_12	Days to Heading	5	CM007986.1	0	58575319	Pgl_GLEAN_10015351	CM007986.1	18944036	18944782
QTL_12	Days to Heading	5	CM007986.1	0	58575319	Pgl_GLEAN_10015352	CM007986.1	18875549	18877035
QTL_12	Days to Heading	5	CM007986.1	0	58575319	Pgl_GLEAN_10015353	CM007986.1	18863908	18865109
QTL_12	Days to Heading	5	CM007986.1	0	58575319	Pgl_GLEAN_10015920	CM007986.1	51416260	51416954
QTL_12	Days to Heading	5	CM007986.1	0	58575319	Pgl_GLEAN_10015921	CM007986.1	51409736	51410068
QTL_12	Days to Heading	5	CM007986.1	0	58575319	Pgl_GLEAN_10015922	CM007986.1	51373785	51374252
QTL_12	Days to Heading	5	CM007986.1	0	58575319	Pgl_GLEAN_10015923	CM007986.1	51268076	51275575	GO:0003723; RNA binding; Molecular Function		IPR001313; Pumilio RNA-binding repeat
QTL_12	Days to Heading	5	CM007986.1	0	58575319	Pgl_GLEAN_10015924	CM007986.1	51148360	51149429
QTL_12	Days to Heading	5	CM007986.1	0	58575319	Pgl_GLEAN_10015925	CM007986.1	51046472	51048354	GO:0005516; calmodulin binding; Molecular Function		IPR012417; Calmodulin-binding domain, plant
QTL_12	Days to Heading	5	CM007986.1	0	58575319	Pgl_GLEAN_10015926	CM007986.1	50980714	50981883	GO:0070461; SAGA-type complex; Cellular Component		IPR024738; Transcriptional coactivator SAGA-type complex, Ada1/Tada1
QTL_12	Days to Heading	5	CM007986.1	0	58575319	Pgl_GLEAN_10016472	CM007986.1	8874904	8876373
QTL_12	Days to Heading	5	CM007986.1	0	58575319	Pgl_GLEAN_10016473	CM007986.1	8927327	8928055
QTL_12	Days to Heading	5	CM007986.1	0	58575319	Pgl_GLEAN_10016474	CM007986.1	8928612	8929037
QTL_12	Days to Heading	5	CM007986.1	0	58575319	Pgl_GLEAN_10016475	CM007986.1	8942066	8942308
QTL_12	Days to Heading	5	CM007986.1	0	58575319	Pgl_GLEAN_10016583	CM007986.1	33265128	33266172	GO:0006855; drug transmembrane transport; Biological Process | GO:0015238; drug transmembrane transporter activity; Molecular Function | GO:0015297; antiporter activity; Molecular Function | GO:0016020; membrane; Cellular Component | GO:0055085; transmembrane transport; Biological Process		IPR002528; Multi antimicrobial extrusion protein
QTL_12	Days to Heading	5	CM007986.1	0	58575319	Pgl_GLEAN_10016584	CM007986.1	33196853	33197437	GO:0008270; zinc ion binding; Molecular Function		IPR010666; Zinc finger, GRF-type
QTL_12	Days to Heading	5	CM007986.1	0	58575319	Pgl_GLEAN_10016585	CM007986.1	33195874	33196384
QTL_12	Days to Heading	5	CM007986.1	0	58575319	Pgl_GLEAN_10016586	CM007986.1	33175651	33179048	GO:0004553; hydrolase activity, hydrolyzing O-glycosyl compounds; Molecular Function | GO:0005975; carbohydrate metabolic process; Biological Process	BGAL2; BGAL2 (beta-galactosidase 2); beta-galactosidase/ catalytic/ cation binding; K01190 beta-galactosidase [EC:3.2.1.23]	IPR001944; Glycoside hydrolase, family 35 | IPR019801; Glycoside hydrolase, family 35, conserved site
QTL_12	Days to Heading	5	CM007986.1	0	58575319	Pgl_GLEAN_10016587	CM007986.1	32995945	32996253
QTL_12	Days to Heading	5	CM007986.1	0	58575319	Pgl_GLEAN_10016588	CM007986.1	32939277	32939891
QTL_12	Days to Heading	5	CM007986.1	0	58575319	Pgl_GLEAN_10016589	CM007986.1	32920638	32922101		hypothetical protein; K10892 fanconi anemia group E protein
QTL_12	Days to Heading	5	CM007986.1	0	58575319	Pgl_GLEAN_10016590	CM007986.1	32919028	32920105	GO:0016491; oxidoreductase activity; Molecular Function | GO:0016706; oxidoreductase activity, acting on paired donors, with incorporation or reduction of molecular oxygen, 2-oxoglutarate as one donor, and incorporation of one atom each of oxygen into both donors; Molecular Function | GO:0055114; oxidation-reduction process; Biological Process	hypothetical protein; K05933 aminocyclopropanecarboxylate oxidase [EC:1.14.17.4]	IPR005123; Oxoglutarate/iron-dependent oxygenase
QTL_12	Days to Heading	5	CM007986.1	0	58575319	Pgl_GLEAN_10016591	CM007986.1	32894036	32895209
QTL_12	Days to Heading	5	CM007986.1	0	58575319	Pgl_GLEAN_10016760	CM007986.1	3329010	3330118	GO:0008152; metabolic process; Biological Process | GO:0016616; oxidoreductase activity, acting on the CH-OH group of donors, NAD or NADP as acceptor; Molecular Function | GO:0048037; cofactor binding; Molecular Function | GO:0051287; NAD binding; Molecular Function | GO:0055114; oxidation-reduction process; Biological Process	GRHPR, GLXR, GLYD, PH2; glyoxylate reductase/hydroxypyruvate reductase (EC:1.1.1.79 1.1.1.81); K00015 glyoxylate reductase [EC:1.1.1.26]; K00049 glyoxylate reductase (NADP+) [EC:1.1.1.79]	IPR006139; D-isomer specific 2-hydroxyacid dehydrogenase, catalytic domain | IPR006140; D-isomer specific 2-hydroxyacid dehydrogenase, NAD-binding
QTL_12	Days to Heading	5	CM007986.1	0	58575319	Pgl_GLEAN_10016761	CM007986.1	3325139	3326788	GO:0008152; metabolic process; Biological Process | GO:0016616; oxidoreductase activity, acting on the CH-OH group of donors, NAD or NADP as acceptor; Molecular Function | GO:0051287; NAD binding; Molecular Function | GO:0055114; oxidation-reduction process; Biological Process	DEHA2A01408p; K00122 formate dehydrogenase [EC:1.2.1.2]	IPR006139; D-isomer specific 2-hydroxyacid dehydrogenase, catalytic domain
QTL_12	Days to Heading	5	CM007986.1	0	58575319	Pgl_GLEAN_10016762	CM007986.1	3323447	3324139	GO:0016616; oxidoreductase activity, acting on the CH-OH group of donors, NAD or NADP as acceptor; Molecular Function | GO:0048037; cofactor binding; Molecular Function | GO:0055114; oxidation-reduction process; Biological Process	hypothetical protein; K04496 C-terminal binding protein	IPR006140; D-isomer specific 2-hydroxyacid dehydrogenase, NAD-binding
QTL_12	Days to Heading	5	CM007986.1	0	58575319	Pgl_GLEAN_10016763	CM007986.1	3267126	3268312
QTL_12	Days to Heading	5	CM007986.1	0	58575319	Pgl_GLEAN_10016764	CM007986.1	3225249	3226605	GO:0008152; metabolic process; Biological Process | GO:0016616; oxidoreductase activity, acting on the CH-OH group of donors, NAD or NADP as acceptor; Molecular Function | GO:0048037; cofactor binding; Molecular Function | GO:0051287; NAD binding; Molecular Function | GO:0055114; oxidation-reduction process; Biological Process	Grhpr, 1110059D05Rik, 6430629L09Rik; glyoxylate reductase/hydroxypyruvate reductase (EC:1.1.1.79 1.1.1.81); K00049 glyoxylate reductase (NADP+) [EC:1.1.1.79]	IPR006139; D-isomer specific 2-hydroxyacid dehydrogenase, catalytic domain | IPR006140; D-isomer specific 2-hydroxyacid dehydrogenase, NAD-binding
QTL_12	Days to Heading	5	CM007986.1	0	58575319	Pgl_GLEAN_10016765	CM007986.1	3216534	3220220	GO:0016813; hydrolase activity, acting on carbon-nitrogen (but not peptide) bonds, in linear amidines; Molecular Function | GO:0046872; metal ion binding; Molecular Function	hypothetical protein; K01476 arginase [EC:3.5.3.1]	IPR006035; Ureohydrolase | IPR020855; Ureohydrolase, manganese-binding site
QTL_12	Days to Heading	5	CM007986.1	0	58575319	Pgl_GLEAN_10016766	CM007986.1	3214779	3215172
QTL_12	Days to Heading	5	CM007986.1	0	58575319	Pgl_GLEAN_10016767	CM007986.1	3175590	3178390	GO:0005515; protein binding; Molecular Function	pseudo response regulator; K12130 pseudo-response regulator 5	IPR010402; CCT domain
QTL_12	Days to Heading	5	CM007986.1	0	58575319	Pgl_GLEAN_10016768	CM007986.1	3046827	3048642	GO:0010044; response to aluminum ion; Biological Process		IPR020966; Malate transporter, aliminium toerance
QTL_12	Days to Heading	5	CM007986.1	0	58575319	Pgl_GLEAN_10016769	CM007986.1	3044230	3044505
QTL_12	Days to Heading	5	CM007986.1	0	58575319	Pgl_GLEAN_10016770	CM007986.1	2986179	2987352	GO:0004197; cysteine-type endopeptidase activity; Molecular Function | GO:0006508; proteolysis; Biological Process | GO:0008234; cysteine-type peptidase activity; Molecular Function	cysteine protease, putative (EC:1.3.1.74); K01365 cathepsin L [EC:3.4.22.15]	IPR000169; Peptidase, cysteine peptidase active site | IPR000668; Peptidase C1A, papain C-terminal | IPR013128; Peptidase C1A, papain | IPR013201; Proteinase inhibitor I29, cathepsin propeptide
QTL_12	Days to Heading	5	CM007986.1	0	58575319	Pgl_GLEAN_10016771	CM007986.1	2969317	2970456	GO:0004197; cysteine-type endopeptidase activity; Molecular Function | GO:0006508; proteolysis; Biological Process | GO:0008234; cysteine-type peptidase activity; Molecular Function	cysteine protease, putative (EC:1.3.1.74); K01365 cathepsin L [EC:3.4.22.15]	IPR000169; Peptidase, cysteine peptidase active site | IPR000668; Peptidase C1A, papain C-terminal | IPR013128; Peptidase C1A, papain | IPR013201; Proteinase inhibitor I29, cathepsin propeptide
QTL_12	Days to Heading	5	CM007986.1	0	58575319	Pgl_GLEAN_10016772	CM007986.1	2877372	2881405	GO:0004672; protein kinase activity; Molecular Function | GO:0004674; protein serine/threonine kinase activity; Molecular Function | GO:0004713; protein tyrosine kinase activity; Molecular Function | GO:0005509; calcium ion binding; Molecular Function | GO:0005515; protein binding; Molecular Function | GO:0005524; ATP binding; Molecular Function | GO:0006468; protein phosphorylation; Biological P…	ACR4; ACR4 (ARABIDOPSIS CRINKLY4); kinase/ transmembrane receptor protein kinase; K00924 [EC:2.7.1.-]	IPR000152; EGF-type aspartate/asparagine hydroxylation site | IPR000719; Protein kinase, catalytic domain | IPR000742; Epidermal growth factor-like domain | IPR001245; Serine-threonine/tyrosine-protein kinase catalytic domain | IPR001881; EGF-like calcium-binding | IPR002290; Serine/threonine- / dual-specificity protein kinase, catalytic domain | IPR006210; Epidermal growth factor-like | IPR00827…
QTL_12	Days to Heading	5	CM007986.1	0	58575319	Pgl_GLEAN_10016773	CM007986.1	2827915	2830417			IPR010291; Ion channel regulatory protein, UNC-93
QTL_12	Days to Heading	5	CM007986.1	0	58575319	Pgl_GLEAN_10016774	CM007986.1	2808741	2809631	GO:0004601; peroxidase activity; Molecular Function | GO:0006979; response to oxidative stress; Biological Process | GO:0020037; heme binding; Molecular Function | GO:0055114; oxidation-reduction process; Biological Process	hypothetical protein; K00430 peroxidase [EC:1.11.1.7]	IPR000823; Plant peroxidase | IPR002016; Haem peroxidase, plant/fungal/bacterial | IPR019794; Peroxidase, active site
QTL_12	Days to Heading	5	CM007986.1	0	58575319	Pgl_GLEAN_10016775	CM007986.1	2801690	2802940	GO:0005737; cytoplasm; Cellular Component | GO:0006629; lipid metabolic process; Biological Process | GO:0016021; integral to membrane; Cellular Component | GO:0016627; oxidoreductase activity, acting on the CH-CH group of donors; Molecular Function		IPR001104; 3-oxo-5-alpha-steroid 4-dehydrogenase, C-terminal | IPR010721; Protein of unknown function DUF1295
QTL_12	Days to Heading	5	CM007986.1	0	58575319	Pgl_GLEAN_10016776	CM007986.1	2784095	2784376
QTL_12	Days to Heading	5	CM007986.1	0	58575319	Pgl_GLEAN_10016777	CM007986.1	2777048	2779611	GO:0008270; zinc ion binding; Molecular Function	im:7146270; si:ch211-283p23.1; K10659 E3 ubiquitin-protein ligase MARCH4/9/11 [EC:6.3.2.19]	IPR011016; Zinc finger, RING-CH-type
QTL_12	Days to Heading	5	CM007986.1	0	58575319	Pgl_GLEAN_10016778	CM007986.1	2763313	2768854	GO:0003676; nucleic acid binding; Molecular Function | GO:0006396; RNA processing; Biological Process | GO:0008173; RNA methyltransferase activity; Molecular Function | GO:0008270; zinc ion binding; Molecular Function		IPR000571; Zinc finger, CCCH-type | IPR010280; (Uracil-5)-methyltransferase
QTL_12	Days to Heading	5	CM007986.1	0	58575319	Pgl_GLEAN_10016779	CM007986.1	2756053	2758590			IPR013861; Protein of unknown function DUF1751, integral membrane, eukaryotic
QTL_12	Days to Heading	5	CM007986.1	0	58575319	Pgl_GLEAN_10016780	CM007986.1	2678972	2681018	GO:0015018; galactosylgalactosylxylosylprotein 3-beta-glucuronosyltransferase activity; Molecular Function | GO:0016020; membrane; Cellular Component	hypothetical protein LOC100248926; K10158 galactosylgalactosylxylosylprotein 3-beta-glucuronosyltransferase 3 [EC:2.4.1.135]	IPR005027; Glycosyl transferase, family 43
QTL_12	Days to Heading	5	CM007986.1	0	58575319	Pgl_GLEAN_10016781	CM007986.1	2648015	2649062	GO:0005515; protein binding; Molecular Function	hypothetical protein LOC100252654; K10302 F-box protein 22	IPR001810; F-box domain, cyclin-like | IPR006527; F-box associated domain, type 1
QTL_12	Days to Heading	5	CM007986.1	0	58575319	Pgl_GLEAN_10016782	CM007986.1	2642522	2645742
QTL_12	Days to Heading	5	CM007986.1	0	58575319	Pgl_GLEAN_10016783	CM007986.1	2635461	2638530
QTL_12	Days to Heading	5	CM007986.1	0	58575319	Pgl_GLEAN_10016784	CM007986.1	2632051	2633325	GO:0005515; protein binding; Molecular Function	Speckle-type POZ protein, putative; K12621 U6 snRNA-associated Sm-like protein LSm2	IPR000210; BTB/POZ-like | IPR002083; MATH | IPR013069; BTB/POZ
QTL_12	Days to Heading	5	CM007986.1	0	58575319	Pgl_GLEAN_10017736	CM007986.1	56051285	56051809
QTL_12	Days to Heading	5	CM007986.1	0	58575319	Pgl_GLEAN_10017737	CM007986.1	56038153	56045472	GO:0006508; proteolysis; Biological Process | GO:0008234; cysteine-type peptidase activity; Molecular Function		IPR003653; Peptidase C48, SUMO/Sentrin/Ubl1
QTL_12	Days to Heading	5	CM007986.1	0	58575319	Pgl_GLEAN_10017738	CM007986.1	55983801	55985436	GO:0009058; biosynthetic process; Biological Process | GO:0016746; transferase activity, transferring acyl groups; Molecular Function	hypothetical protein; K00660 chalcone synthase [EC:2.3.1.74]	IPR001099; Chalcone/stilbene synthase, N-terminal | IPR012328; Chalcone/stilbene synthase, C-terminal
QTL_12	Days to Heading	5	CM007986.1	0	58575319	Pgl_GLEAN_10017739	CM007986.1	55942391	55944018	GO:0009058; biosynthetic process; Biological Process | GO:0016746; transferase activity, transferring acyl groups; Molecular Function	Os11g0530600; K00660 chalcone synthase [EC:2.3.1.74]	IPR001099; Chalcone/stilbene synthase, N-terminal | IPR012328; Chalcone/stilbene synthase, C-terminal
QTL_12	Days to Heading	5	CM007986.1	0	58575319	Pgl_GLEAN_10017740	CM007986.1	55883373	55884995	GO:0009058; biosynthetic process; Biological Process | GO:0016746; transferase activity, transferring acyl groups; Molecular Function	hypothetical protein; K00660 chalcone synthase [EC:2.3.1.74]	IPR001099; Chalcone/stilbene synthase, N-terminal | IPR012328; Chalcone/stilbene synthase, C-terminal
QTL_12	Days to Heading	5	CM007986.1	0	58575319	Pgl_GLEAN_10017741	CM007986.1	55678080	55678595
QTL_12	Days to Heading	5	CM007986.1	0	58575319	Pgl_GLEAN_10017742	CM007986.1	55674010	55674820
QTL_12	Days to Heading	5	CM007986.1	0	58575319	Pgl_GLEAN_10017743	CM007986.1	55663454	55664908	GO:0009058; biosynthetic process; Biological Process | GO:0016746; transferase activity, transferring acyl groups; Molecular Function	hypothetical protein; K00660 chalcone synthase [EC:2.3.1.74]	IPR001099; Chalcone/stilbene synthase, N-terminal | IPR012328; Chalcone/stilbene synthase, C-terminal
QTL_12	Days to Heading	5	CM007986.1	0	58575319	Pgl_GLEAN_10017744	CM007986.1	55635462	55636794
QTL_12	Days to Heading	5	CM007986.1	0	58575319	Pgl_GLEAN_10017745	CM007986.1	55595100	55596555	GO:0009058; biosynthetic process; Biological Process | GO:0016746; transferase activity, transferring acyl groups; Molecular Function	hypothetical protein; K00660 chalcone synthase [EC:2.3.1.74]	IPR001099; Chalcone/stilbene synthase, N-terminal | IPR012328; Chalcone/stilbene synthase, C-terminal
QTL_12	Days to Heading	5	CM007986.1	0	58575319	Pgl_GLEAN_10018464	CM007986.1	57475210	57482658	GO:0005515; protein binding; Molecular Function | GO:0006952; defense response; Biological Process | GO:0043531; ADP binding; Molecular Function	cc-nbs-lrr resistance protein; K13457 disease resistance protein RPM1	IPR000767; Disease resistance protein | IPR001611; Leucine-rich repeat | IPR002182; NB-ARC
QTL_12	Days to Heading	5	CM007986.1	0	58575319	Pgl_GLEAN_10018465	CM007986.1	57276354	57284076
QTL_12	Days to Heading	5	CM007986.1	0	58575319	Pgl_GLEAN_10018466	CM007986.1	57274658	57275098	GO:0005524; ATP binding; Molecular Function | GO:0006457; protein folding; Biological Process | GO:0006950; response to stress; Biological Process | GO:0051082; unfolded protein binding; Molecular Function	ATHSP90.1 (HEAT SHOCK PROTEIN 90.1); ATP binding / unfolded protein binding; K04079 molecular chaperone HtpG	IPR001404; Heat shock protein Hsp90
QTL_12	Days to Heading	5	CM007986.1	0	58575319	Pgl_GLEAN_10018467	CM007986.1	57209361	57210184
QTL_12	Days to Heading	5	CM007986.1	0	58575319	Pgl_GLEAN_10018468	CM007986.1	57199253	57199987
QTL_12	Days to Heading	5	CM007986.1	0	58575319	Pgl_GLEAN_10018469	CM007986.1	57166118	57166456	GO:0000287; magnesium ion binding; Molecular Function | GO:0004743; pyruvate kinase activity; Molecular Function | GO:0006096; glycolysis; Biological Process | GO:0030955; potassium ion binding; Molecular Function	PK; PK protein; K00873 pyruvate kinase [EC:2.7.1.40]	IPR001697; Pyruvate kinase | IPR015793; Pyruvate kinase, barrel
QTL_12	Days to Heading	5	CM007986.1	0	58575319	Pgl_GLEAN_10018470	CM007986.1	56880231	56882502	GO:0005524; ATP binding; Molecular Function | GO:0006457; protein folding; Biological Process | GO:0006950; response to stress; Biological Process | GO:0051082; unfolded protein binding; Molecular Function	hypothetical protein; K04079 molecular chaperone HtpG	IPR001404; Heat shock protein Hsp90 | IPR003594; ATPase-like, ATP-binding domain | IPR019805; Heat shock protein Hsp90, conserved site | IPR020575; Heat shock protein Hsp90, N-terminal
QTL_12	Days to Heading	5	CM007986.1	0	58575319	Pgl_GLEAN_10018471	CM007986.1	56862663	56864798			IPR007658; Protein of unknown function DUF594 | IPR023339; CVC domain | IPR025315; Domain of unknown function DUF4220
QTL_12	Days to Heading	5	CM007986.1	0	58575319	Pgl_GLEAN_10018472	CM007986.1	56843540	56845327
QTL_12	Days to Heading	5	CM007986.1	0	58575319	Pgl_GLEAN_10018473	CM007986.1	56841741	56842295
QTL_12	Days to Heading	5	CM007986.1	0	58575319	Pgl_GLEAN_10018474	CM007986.1	56757221	56759319			IPR006797; PRELI/MSF1
QTL_12	Days to Heading	5	CM007986.1	0	58575319	Pgl_GLEAN_10019293	CM007986.1	45970717	45972063	GO:0003723; RNA binding; Molecular Function		IPR005491; EMSY N-terminal | IPR008395; Agenet | IPR014002; Tudor-like, plant
QTL_12	Days to Heading	5	CM007986.1	0	58575319	Pgl_GLEAN_10019294	CM007986.1	45982138	45984514	GO:0009116; nucleoside metabolic process; Biological Process	hypothetical protein LOC100261300; K00761 uracil phosphoribosyltransferase [EC:2.4.2.9]	IPR000836; Phosphoribosyltransferase
QTL_12	Days to Heading	5	CM007986.1	0	58575319	Pgl_GLEAN_10019295	CM007986.1	45984838	45986471	GO:0003700; sequence-specific DNA binding transcription factor activity; Molecular Function | GO:0006355; regulation of transcription, DNA-dependent; Biological Process | GO:0043565; sequence-specific DNA binding; Molecular Function		IPR001356; Homeodomain
QTL_12	Days to Heading	5	CM007986.1	0	58575319	Pgl_GLEAN_10019296	CM007986.1	45988576	45989031
QTL_12	Days to Heading	5	CM007986.1	0	58575319	Pgl_GLEAN_10019297	CM007986.1	46020437	46025727	GO:0003700; sequence-specific DNA binding transcription factor activity; Molecular Function | GO:0006355; regulation of transcription, DNA-dependent; Biological Process | GO:0043565; sequence-specific DNA binding; Molecular Function | GO:0046983; protein dimerization activity; Molecular Function	Xbp1, D11Ertd39e, TREB-5, TREB5, XBP-1; X-box binding protein 1; K09027 X box-binding protein 1	IPR004827; Basic-leucine zipper domain | IPR011616; bZIP transcription factor, bZIP-1
QTL_12	Days to Heading	5	CM007986.1	0	58575319	Pgl_GLEAN_10019298	CM007986.1	46026936	46030033	GO:0016020; membrane; Cellular Component | GO:0016760; cellulose synthase (UDP-forming) activity; Molecular Function | GO:0030244; cellulose biosynthetic process; Biological Process	Cellulose synthase A catalytic subunit 6 [UDP-forming], putative (EC:2.4.1.12); K10999 cellulose synthase A [EC:2.4.1.12]	IPR005150; Cellulose synthase
QTL_12	Days to Heading	5	CM007986.1	0	58575319	Pgl_GLEAN_10019299	CM007986.1	46030677	46031141
QTL_12	Days to Heading	5	CM007986.1	0	58575319	Pgl_GLEAN_10019300	CM007986.1	46045249	46050095	GO:0003676; nucleic acid binding; Molecular Function | GO:0004386; helicase activity; Molecular Function | GO:0005524; ATP binding; Molecular Function | GO:0008026; ATP-dependent helicase activity; Molecular Function	hypothetical protein; K11594 ATP-dependent RNA helicase [EC:3.6.4.13]	IPR000629; RNA helicase, ATP-dependent, DEAD-box, conserved site | IPR001650; Helicase, C-terminal | IPR011545; DNA/RNA helicase, DEAD/DEAH box type, N-terminal | IPR014001; Helicase, superfamily 1/2, ATP-binding domain
QTL_12	Days to Heading	5	CM007986.1	0	58575319	Pgl_GLEAN_10019301	CM007986.1	46131503	46133926	GO:0004672; protein kinase activity; Molecular Function | GO:0004674; protein serine/threonine kinase activity; Molecular Function | GO:0004713; protein tyrosine kinase activity; Molecular Function | GO:0005524; ATP binding; Molecular Function | GO:0006468; protein phosphorylation; Biological Process	CLV1; CLV1 (CLAVATA 1); ATP binding / kinase/ protein serine/threonine kinase/ receptor signaling protein serine/threonine kinase; K00924 [EC:2.7.1.-]	IPR000719; Protein kinase, catalytic domain | IPR001245; Serine-threonine/tyrosine-protein kinase catalytic domain | IPR002290; Serine/threonine- / dual-specificity protein kinase, catalytic domain | IPR008271; Serine/threonine-protein kinase, active site | IPR020635; Tyrosine-protein kinase, catalytic domain
QTL_12	Days to Heading	5	CM007986.1	0	58575319	Pgl_GLEAN_10019302	CM007986.1	46196213	46196428
QTL_12	Days to Heading	5	CM007986.1	0	58575319	Pgl_GLEAN_10019303	CM007986.1	46345273	46346830	GO:0003676; nucleic acid binding; Molecular Function		IPR002775; DNA/RNA-binding protein Alba-like
QTL_12	Days to Heading	5	CM007986.1	0	58575319	Pgl_GLEAN_10019304	CM007986.1	46351061	46353433	GO:0005488; binding; Molecular Function | GO:0006810; transport; Biological Process | GO:0055085; transmembrane transport; Biological Process	ant-1.2; Adenine Nucleotide Translocator family member (ant-1.2); K05863 solute carrier family 25 (mitochondrial carrier; adenine nucleotide translocator)	IPR002067; Mitochondrial carrier protein | IPR018108; Mitochondrial substrate/solute carrier
QTL_12	Days to Heading	5	CM007986.1	0	58575319	Pgl_GLEAN_10019305	CM007986.1	46355028	46359370	GO:0016021; integral to membrane; Cellular Component | GO:0042765; GPI-anchor transamidase complex; Cellular Component	hypothetical protein; K05292 phosphatidylinositol glycan, class T	IPR007245; Gpi16 subunit, GPI transamidase component
QTL_12	Days to Heading	5	CM007986.1	0	58575319	Pgl_GLEAN_10019306	CM007986.1	46368719	46371601	GO:0008375; acetylglucosaminyltransferase activity; Molecular Function | GO:0016020; membrane; Cellular Component	hypothetical protein; K00771 protein xylosyltransferase [EC:2.4.2.26]	IPR003406; Glycosyl transferase, family 14
QTL_12	Days to Heading	5	CM007986.1	0	58575319	Pgl_GLEAN_10019307	CM007986.1	46372899	46374458	GO:0008270; zinc ion binding; Molecular Function | GO:0016491; oxidoreductase activity; Molecular Function | GO:0016747; transferase activity, transferring acyl groups other than amino-acyl groups; Molecular Function | GO:0055114; oxidation-reduction process; Biological Process	NADP-dependent oxidoreductase, putative; K08070 2-alkenal reductase [EC:1.3.1.74]	IPR002085; Alcohol dehydrogenase superfamily, zinc-type | IPR013149; Alcohol dehydrogenase, C-terminal | IPR020843; Polyketide synthase, enoylreductase
QTL_12	Days to Heading	5	CM007986.1	0	58575319	Pgl_GLEAN_10019308	CM007986.1	46390481	46393642	GO:0004392; heme oxygenase (decyclizing) activity; Molecular Function | GO:0006788; heme oxidation; Biological Process | GO:0055114; oxidation-reduction process; Biological Process	hypothetical protein; K00510 heme oxygenase [EC:1.14.99.3]	IPR002051; Haem oxygenase | IPR016053; Haem oxygenase-like
QTL_12	Days to Heading	5	CM007986.1	0	58575319	Pgl_GLEAN_10019309	CM007986.1	46647760	46648287
QTL_12	Days to Heading	5	CM007986.1	0	58575319	Pgl_GLEAN_10019310	CM007986.1	46724058	46725241	GO:0004392; heme oxygenase (decyclizing) activity; Molecular Function | GO:0006788; heme oxidation; Biological Process | GO:0055114; oxidation-reduction process; Biological Process	hypothetical protein; K00510 heme oxygenase [EC:1.14.99.3]	IPR002051; Haem oxygenase | IPR016053; Haem oxygenase-like
QTL_12	Days to Heading	5	CM007986.1	0	58575319	Pgl_GLEAN_10019311	CM007986.1	46768840	46770155
QTL_12	Days to Heading	5	CM007986.1	0	58575319	Pgl_GLEAN_10019312	CM007986.1	46857466	46860050
QTL_12	Days to Heading	5	CM007986.1	0	58575319	Pgl_GLEAN_10019826	CM007986.1	53450563	53451522	GO:0005506; iron ion binding; Molecular Function | GO:0009055; electron carrier activity; Molecular Function | GO:0016705; oxidoreductase activity, acting on paired donors, with incorporation or reduction of molecular oxygen; Molecular Function | GO:0020037; heme binding; Molecular Function | GO:0055114; oxidation-reduction process; Biological Process	Os03g0760200; K00517 [EC:1.14.-.-]	IPR001128; Cytochrome P450 | IPR002401; Cytochrome P450, E-class, group I
QTL_12	Days to Heading	5	CM007986.1	0	58575319	Pgl_GLEAN_10019827	CM007986.1	53429398	53429964	GO:0005506; iron ion binding; Molecular Function | GO:0009055; electron carrier activity; Molecular Function | GO:0016705; oxidoreductase activity, acting on paired donors, with incorporation or reduction of molecular oxygen; Molecular Function | GO:0020037; heme binding; Molecular Function | GO:0055114; oxidation-reduction process; Biological Process	Os03g0760200; K00517 [EC:1.14.-.-]	IPR001128; Cytochrome P450 | IPR002401; Cytochrome P450, E-class, group I | IPR017972; Cytochrome P450, conserved site
QTL_12	Days to Heading	5	CM007986.1	0	58575319	Pgl_GLEAN_10019828	CM007986.1	53044073	53044456
QTL_12	Days to Heading	5	CM007986.1	0	58575319	Pgl_GLEAN_10019829	CM007986.1	52980364	52980770
QTL_12	Days to Heading	5	CM007986.1	0	58575319	Pgl_GLEAN_10019830	CM007986.1	52972693	52973052
QTL_12	Days to Heading	5	CM007986.1	0	58575319	Pgl_GLEAN_10019831	CM007986.1	52944731	52957106	GO:0006904; vesicle docking involved in exocytosis; Biological Process | GO:0016192; vesicle-mediated transport; Biological Process		IPR001619; Sec1-like protein
QTL_12	Days to Heading	5	CM007986.1	0	58575319	Pgl_GLEAN_10020099	CM007986.1	35152065	35161542	GO:0000166; nucleotide binding; Molecular Function | GO:0005524; ATP binding; Molecular Function | GO:0016020; membrane; Cellular Component | GO:0016887; ATPase activity; Molecular Function | GO:0017111; nucleoside-triphosphatase activity; Molecular Function	similar to ABC transporter ABCG2; K05681 ATP-binding cassette, subfamily G (WHITE), member 2	IPR003439; ABC transporter-like | IPR003593; AAA+ ATPase domain | IPR013525; ABC-2 type transporter | IPR017871; ABC transporter, conserved site
QTL_12	Days to Heading	5	CM007986.1	0	58575319	Pgl_GLEAN_10020100	CM007986.1	34986899	34987426
QTL_12	Days to Heading	5	CM007986.1	0	58575319	Pgl_GLEAN_10020101	CM007986.1	34749748	34750776
QTL_12	Days to Heading	5	CM007986.1	0	58575319	Pgl_GLEAN_10020102	CM007986.1	34457727	34459250
QTL_12	Days to Heading	5	CM007986.1	0	58575319	Pgl_GLEAN_10020103	CM007986.1	34397710	34398115
QTL_12	Days to Heading	5	CM007986.1	0	58575319	Pgl_GLEAN_10020104	CM007986.1	34391892	34392900
QTL_12	Days to Heading	5	CM007986.1	0	58575319	Pgl_GLEAN_10020264	CM007986.1	48384715	48385140
QTL_12	Days to Heading	5	CM007986.1	0	58575319	Pgl_GLEAN_10020265	CM007986.1	48342467	48344345	GO:0005506; iron ion binding; Molecular Function | GO:0009055; electron carrier activity; Molecular Function | GO:0016705; oxidoreductase activity, acting on paired donors, with incorporation or reduction of molecular oxygen; Molecular Function | GO:0020037; heme binding; Molecular Function | GO:0055114; oxidation-reduction process; Biological Process	CYP735A5; cytochrome P450; K10717 cytokinin trans-hydroxylase	IPR001128; Cytochrome P450 | IPR002401; Cytochrome P450, E-class, group I | IPR017972; Cytochrome P450, conserved site
QTL_12	Days to Heading	5	CM007986.1	0	58575319	Pgl_GLEAN_10020266	CM007986.1	48258528	48260614	GO:0003924; GTPase activity; Molecular Function | GO:0005525; GTP binding; Molecular Function | GO:0005622; intracellular; Cellular Component | GO:0006184; GTP catabolic process; Biological Process | GO:0006886; intracellular protein transport; Biological Process | GO:0006913; nucleocytoplasmic transport; Biological Process | GO:0007165; signal transduction; Biological Process | GO:0007264; small…	hypothetical protein; K07936 GTP-binding nuclear protein Ran	IPR001806; Small GTPase superfamily | IPR002041; Ran GTPase | IPR003578; Small GTPase superfamily, Rho type | IPR003579; Small GTPase superfamily, Rab type | IPR020849; Small GTPase superfamily, Ras type
QTL_12	Days to Heading	5	CM007986.1	0	58575319	Pgl_GLEAN_10020267	CM007986.1	48239801	48242840	GO:0000166; nucleotide binding; Molecular Function | GO:0005524; ATP binding; Molecular Function | GO:0017111; nucleoside-triphosphatase activity; Molecular Function	hypothetical protein; K03066 26S proteasome regulatory subunit T6	IPR003593; AAA+ ATPase domain | IPR003959; ATPase, AAA-type, core | IPR003960; ATPase, AAA-type, conserved site
QTL_12	Days to Heading	5	CM007986.1	0	58575319	Pgl_GLEAN_10020268	CM007986.1	48232385	48232781
QTL_12	Days to Heading	5	CM007986.1	0	58575319	Pgl_GLEAN_10020269	CM007986.1	48193092	48193620
QTL_12	Days to Heading	5	CM007986.1	0	58575319	Pgl_GLEAN_10020270	CM007986.1	48191354	48191806
QTL_12	Days to Heading	5	CM007986.1	0	58575319	Pgl_GLEAN_10020271	CM007986.1	48186408	48190181
QTL_12	Days to Heading	5	CM007986.1	0	58575319	Pgl_GLEAN_10020272	CM007986.1	48180709	48180972
QTL_12	Days to Heading	5	CM007986.1	0	58575319	Pgl_GLEAN_10020273	CM007986.1	48154847	48160893	GO:0005515; protein binding; Molecular Function	hypothetical protein; K13137 serine-threonine kinase receptor-associated protein	IPR001680; WD40 repeat | IPR017986; WD40-repeat-containing domain | IPR019775; WD40 repeat, conserved site | IPR020472; G-protein beta WD-40 repeat
QTL_12	Days to Heading	5	CM007986.1	0	58575319	Pgl_GLEAN_10020274	CM007986.1	48150397	48151815	GO:0006633; fatty acid biosynthetic process; Biological Process | GO:0008610; lipid biosynthetic process; Biological Process | GO:0016020; membrane; Cellular Component | GO:0016747; transferase activity, transferring acyl groups other than amino-acyl groups; Molecular Function	KAS3; 3-oxoacyl-synthase (EC:2.3.1.41); K00648 3-oxoacyl-[acyl-carrier-protein] synthase III [EC:2.3.1.180]	IPR013601; FAE1/Type III polyketide synthase-like protein | IPR013747; 3-Oxoacyl-[acyl-carrier-protein (ACP)] synthase III C-terminal
QTL_12	Days to Heading	5	CM007986.1	0	58575319	Pgl_GLEAN_10020275	CM007986.1	48109805	48110035
QTL_12	Days to Heading	5	CM007986.1	0	58575319	Pgl_GLEAN_10020276	CM007986.1	48102977	48103824			IPR006917; SOUL haem-binding protein
QTL_12	Days to Heading	5	CM007986.1	0	58575319	Pgl_GLEAN_10020277	CM007986.1	48092979	48095464			IPR006917; SOUL haem-binding protein | IPR018790; Protein of unknown function DUF2358
QTL_12	Days to Heading	5	CM007986.1	0	58575319	Pgl_GLEAN_10020278	CM007986.1	47987705	47988004
QTL_12	Days to Heading	5	CM007986.1	0	58575319	Pgl_GLEAN_10020279	CM007986.1	47948476	47949604
QTL_12	Days to Heading	5	CM007986.1	0	58575319	Pgl_GLEAN_10020280	CM007986.1	47939718	47940966
QTL_12	Days to Heading	5	CM007986.1	0	58575319	Pgl_GLEAN_10020281	CM007986.1	47937819	47939402		Cell division protein ftsH, putative (EC:3.6.4.3); K03798 cell division protease FtsH [EC:3.4.24.-]	IPR002885; Pentatricopeptide repeat
QTL_12	Days to Heading	5	CM007986.1	0	58575319	Pgl_GLEAN_10020282	CM007986.1	47930568	47936300	GO:0005515; protein binding; Molecular Function	hypothetical protein LOC100244311; K11593 eukaryotic translation initiation factor 2C	IPR003100; Argonaute/Dicer protein, PAZ | IPR003165; Stem cell self-renewal protein Piwi | IPR014811; Domain of unknown function DUF1785
QTL_12	Days to Heading	5	CM007986.1	0	58575319	Pgl_GLEAN_10020283	CM007986.1	47908864	47911805	GO:0003824; catalytic activity; Molecular Function | GO:0004722; protein serine/threonine phosphatase activity; Molecular Function | GO:0006470; protein dephosphorylation; Biological Process | GO:0008287; protein serine/threonine phosphatase complex; Cellular Component	Os06g0597200; K01090 protein phosphatase [EC:3.1.3.16]	IPR000222; Protein phosphatase 2C, manganese/magnesium aspartate binding site | IPR001932; Protein phosphatase 2C-like | IPR015655; Protein phosphatase 2C
QTL_12	Days to Heading	5	CM007986.1	0	58575319	Pgl_GLEAN_10020284	CM007986.1	47884558	47891304
QTL_12	Days to Heading	5	CM007986.1	0	58575319	Pgl_GLEAN_10020285	CM007986.1	47851475	47854418
QTL_12	Days to Heading	5	CM007986.1	0	58575319	Pgl_GLEAN_10020286	CM007986.1	47816950	47817728	GO:0005634; nucleus; Cellular Component | GO:0006355; regulation of transcription, DNA-dependent; Biological Process | GO:0046983; protein dimerization activity; Molecular Function	AXR3; AXR3 (AUXIN RESISTANT 3); transcription factor; K14484 auxin-responsive protein IAA	IPR003311; AUX/IAA protein | IPR011525; Aux/IAA-ARF-dimerisation
QTL_12	Days to Heading	5	CM007986.1	0	58575319	Pgl_GLEAN_10020287	CM007986.1	47714058	47717020	GO:0006633; fatty acid biosynthetic process; Biological Process | GO:0016790; thiolester hydrolase activity; Molecular Function	myristoyl-acyl carrier protein thioesterase; K10781 fatty acyl-ACP thioesterase B [EC:3.1.2.14 3.1.2.-]	IPR002864; Acyl-ACP thioesterase | IPR021113; Acyl-ACP-thioesterase, N-terminal
QTL_12	Days to Heading	5	CM007986.1	0	58575319	Pgl_GLEAN_10020288	CM007986.1	47668902	47671432	GO:0005634; nucleus; Cellular Component | GO:0006351; transcription, DNA-dependent; Biological Process | GO:0008270; zinc ion binding; Molecular Function	similar to pitchoune CG6375-PB; K13179 ATP-dependent RNA helicase DDX18 [EC:3.6.4.13]	IPR003618; Transcription elongation factor S-II, central domain | IPR017890; Transcription elongation factor S-IIM
QTL_12	Days to Heading	5	CM007986.1	0	58575319	Pgl_GLEAN_10020289	CM007986.1	47653269	47656718	GO:0016747; transferase activity, transferring acyl groups other than amino-acyl groups; Molecular Function	Os04g0500700; K13065 shikimate O-hydroxycinnamoyltransferase [EC:2.3.1.133]	IPR003480; Transferase
QTL_12	Days to Heading	5	CM007986.1	0	58575319	Pgl_GLEAN_10020290	CM007986.1	47578209	47578565
QTL_12	Days to Heading	5	CM007986.1	0	58575319	Pgl_GLEAN_10020659	CM007986.1	37905789	37906736
QTL_12	Days to Heading	5	CM007986.1	0	58575319	Pgl_GLEAN_10020660	CM007986.1	37707522	37707870
QTL_12	Days to Heading	5	CM007986.1	0	58575319	Pgl_GLEAN_10020661	CM007986.1	37657394	37657777
QTL_12	Days to Heading	5	CM007986.1	0	58575319	Pgl_GLEAN_10020662	CM007986.1	37341476	37341925
QTL_12	Days to Heading	5	CM007986.1	0	58575319	Pgl_GLEAN_10020663	CM007986.1	37200467	37201099
QTL_12	Days to Heading	5	CM007986.1	0	58575319	Pgl_GLEAN_10020664	CM007986.1	37102784	37103461
QTL_12	Days to Heading	5	CM007986.1	0	58575319	Pgl_GLEAN_10021113	CM007986.1	44741309	44746233	GO:0005515; protein binding; Molecular Function	CTDSP1; CTD (carboxy-terminal domain, RNA polymerase II, polypeptide A) small phosphatase 1; K01090 protein phosphatase [EC:3.1.3.16]	IPR004274; NLI interacting factor
QTL_12	Days to Heading	5	CM007986.1	0	58575319	Pgl_GLEAN_10021114	CM007986.1	44701383	44702801	GO:0005506; iron ion binding; Molecular Function | GO:0009055; electron carrier activity; Molecular Function | GO:0016705; oxidoreductase activity, acting on paired donors, with incorporation or reduction of molecular oxygen; Molecular Function | GO:0020037; heme binding; Molecular Function | GO:0055114; oxidation-reduction process; Biological Process	flavonoid 3-hydroxylase, putative (EC:1.14.13.88); K09755 ferulate-5-hydroxylase [EC:1.14.-.-]	IPR001128; Cytochrome P450 | IPR002401; Cytochrome P450, E-class, group I | IPR017972; Cytochrome P450, conserved site
QTL_12	Days to Heading	5	CM007986.1	0	58575319	Pgl_GLEAN_10021115	CM007986.1	44696356	44697491	GO:0007034; vacuolar transport; Biological Process | GO:0030904; retromer complex; Cellular Component		IPR005377; Vacuolar protein sorting-associated protein 26
QTL_12	Days to Heading	5	CM007986.1	0	58575319	Pgl_GLEAN_10021116	CM007986.1	44671174	44676331		CCR4-NOT transcription complex subunit 6; K12603 CCR4-NOT transcription complex subunit 6 [EC:3.1.-.-]	IPR005135; Endonuclease/exonuclease/phosphatase
QTL_12	Days to Heading	5	CM007986.1	0	58575319	Pgl_GLEAN_10021117	CM007986.1	44658128	44660879	GO:0000287; magnesium ion binding; Molecular Function | GO:0008152; metabolic process; Biological Process | GO:0010333; terpene synthase activity; Molecular Function | GO:0016829; lyase activity; Molecular Function	Casbene synthase, chloroplast precursor, putative (EC:4.2.3.8); K12929 casbene synthase [EC:4.2.3.8]	IPR001906; Terpene synthase-like | IPR005630; Terpene synthase, metal-binding domain
QTL_12	Days to Heading	5	CM007986.1	0	58575319	Pgl_GLEAN_10021118	CM007986.1	44528891	44531140			IPR007658; Protein of unknown function DUF594 | IPR025315; Domain of unknown function DUF4220
QTL_12	Days to Heading	5	CM007986.1	0	58575319	Pgl_GLEAN_10021119	CM007986.1	44459321	44459638
QTL_12	Days to Heading	5	CM007986.1	0	58575319	Pgl_GLEAN_10021120	CM007986.1	44365116	44365397
QTL_12	Days to Heading	5	CM007986.1	0	58575319	Pgl_GLEAN_10021121	CM007986.1	44242715	44243107
QTL_12	Days to Heading	5	CM007986.1	0	58575319	Pgl_GLEAN_10021122	CM007986.1	44237434	44237763
QTL_12	Days to Heading	5	CM007986.1	0	58575319	Pgl_GLEAN_10021123	CM007986.1	44233670	44233957
QTL_12	Days to Heading	5	CM007986.1	0	58575319	Pgl_GLEAN_10021124	CM007986.1	44220307	44220606
QTL_12	Days to Heading	5	CM007986.1	0	58575319	Pgl_GLEAN_10021125	CM007986.1	44179873	44186928	GO:0003676; nucleic acid binding; Molecular Function | GO:0008033; tRNA processing; Biological Process | GO:0008270; zinc ion binding; Molecular Function | GO:0017150; tRNA dihydrouridine synthase activity; Molecular Function | GO:0050660; flavin adenine dinucleotide binding; Molecular Function | GO:0055114; oxidation-reduction process; Biological Process	pco088744; LOC100279244; K05544 tRNA-dihydrouridine synthase 3 [EC:1.-.-.-]	IPR000571; Zinc finger, CCCH-type | IPR001269; tRNA-dihydrouridine synthase | IPR018517; tRNA-dihydrouridine synthase, conserved site
QTL_12	Days to Heading	5	CM007986.1	0	58575319	Pgl_GLEAN_10021126	CM007986.1	44177119	44178554			IPR005379; Uncharacterised domain XH
QTL_12	Days to Heading	5	CM007986.1	0	58575319	Pgl_GLEAN_10021127	CM007986.1	44161917	44165848	GO:0016853; isomerase activity; Molecular Function	peptidyl-prolyl cis-trans isomerase 1; K09578 peptidyl-prolyl cis-trans isomerase NIMA-interacting 1 [EC:5.2.1.8]	IPR000297; Peptidyl-prolyl cis-trans isomerase, PpiC-type
QTL_12	Days to Heading	5	CM007986.1	0	58575319	Pgl_GLEAN_10021128	CM007986.1	44001899	44003796
QTL_12	Days to Heading	5	CM007986.1	0	58575319	Pgl_GLEAN_10021129	CM007986.1	43970717	43971499	GO:0017148; negative regulation of translation; Biological Process | GO:0030598; rRNA N-glycosylase activity; Molecular Function		IPR001574; Ribosome-inactivating protein | IPR017989; Ribosome-inactivating protein subgroup
QTL_12	Days to Heading	5	CM007986.1	0	58575319	Pgl_GLEAN_10021130	CM007986.1	43955700	43956185
QTL_12	Days to Heading	5	CM007986.1	0	58575319	Pgl_GLEAN_10021131	CM007986.1	43932090	43937667
QTL_12	Days to Heading	5	CM007986.1	0	58575319	Pgl_GLEAN_10021132	CM007986.1	43916390	43916620
QTL_12	Days to Heading	5	CM007986.1	0	58575319	Pgl_GLEAN_10021133	CM007986.1	43897447	43900156	GO:0003676; nucleic acid binding; Molecular Function	rbm14; zgc:85696; K13189 RNA-binding protein 14	IPR000504; RNA recognition motif domain
QTL_12	Days to Heading	5	CM007986.1	0	58575319	Pgl_GLEAN_10021134	CM007986.1	43892649	43893011
QTL_12	Days to Heading	5	CM007986.1	0	58575319	Pgl_GLEAN_10021135	CM007986.1	43883817	43886157			IPR002913; Lipid-binding START
QTL_12	Days to Heading	5	CM007986.1	0	58575319	Pgl_GLEAN_10021136	CM007986.1	43832072	43832849
QTL_12	Days to Heading	5	CM007986.1	0	58575319	Pgl_GLEAN_10021327	CM007986.1	55144941	55149128	GO:0003677; DNA binding; Molecular Function | GO:0005622; intracellular; Cellular Component	hypothetical protein ; K11765 AT-rich interactive domain-containing protein 2	IPR001606; ARID/BRIGHT DNA-binding domain | IPR002068; Heat shock protein Hsp20
QTL_12	Days to Heading	5	CM007986.1	0	58575319	Pgl_GLEAN_10021328	CM007986.1	55086965	55095144
QTL_12	Days to Heading	5	CM007986.1	0	58575319	Pgl_GLEAN_10021329	CM007986.1	55072602	55080211	GO:0008270; zinc ion binding; Molecular Function		IPR011124; Zinc finger, CW-type
QTL_12	Days to Heading	5	CM007986.1	0	58575319	Pgl_GLEAN_10021330	CM007986.1	55069218	55071842	GO:0005576; extracellular region; Cellular Component | GO:0009664; plant-type cell wall organization; Biological Process		IPR002963; Expansin | IPR007112; Expansin/pollen allergen, DPBB domain | IPR007117; Pollen allergen/expansin, C-terminal | IPR007118; Expansin/Lol pI | IPR009009; Barwin-related endoglucanase
QTL_12	Days to Heading	5	CM007986.1	0	58575319	Pgl_GLEAN_10021331	CM007986.1	54912894	54915401	GO:0004672; protein kinase activity; Molecular Function | GO:0004674; protein serine/threonine kinase activity; Molecular Function | GO:0004713; protein tyrosine kinase activity; Molecular Function | GO:0005524; ATP binding; Molecular Function | GO:0005529; sugar binding; Molecular Function | GO:0006468; protein phosphorylation; Biological Process | GO:0048544; recognition of pollen; Biological P…	protein kinase family protein; K04733 interleukin-1 receptor-associated kinase 4 [EC:2.7.11.1]	IPR000719; Protein kinase, catalytic domain | IPR000858; S-locus glycoprotein | IPR001480; Bulb-type lectin domain | IPR002290; Serine/threonine- / dual-specificity protein kinase, catalytic domain | IPR008271; Serine/threonine-protein kinase, active site | IPR017441; Protein kinase, ATP binding site | IPR020635; Tyrosine-protein kinase, catalytic domain
QTL_12	Days to Heading	5	CM007986.1	0	58575319	Pgl_GLEAN_10021332	CM007986.1	54838914	54840549	GO:0008152; metabolic process; Biological Process | GO:0016758; transferase activity, transferring hexosyl groups; Molecular Function	UGT76C2; UDP-glycosyltransferase/ cis-zeatin O-beta-D-glucosyltransferase/ cytokinin 7-beta-glucosyltransferase/ cytokinin 9-beta-glucosyltransferase/ trans-zeatin O-beta-D-glucosyltransferase/ transferase, transferring glycosyl groups; K13493 cytokinin-N-glucosyltransferase [EC:2.4.1.-]	IPR002213; UDP-glucuronosyl/UDP-glucosyltransferase
QTL_12	Days to Heading	5	CM007986.1	0	58575319	Pgl_GLEAN_10021333	CM007986.1	54829821	54832355	GO:0004672; protein kinase activity; Molecular Function | GO:0004674; protein serine/threonine kinase activity; Molecular Function | GO:0004713; protein tyrosine kinase activity; Molecular Function | GO:0005524; ATP binding; Molecular Function | GO:0005529; sugar binding; Molecular Function | GO:0006468; protein phosphorylation; Biological Process	BRI1; BRI1 (BRASSINOSTEROID INSENSITIVE 1); kinase/ protein binding / protein heterodimerization/ protein homodimerization/ protein kinase/ protein serine/threonine kinase; K13415 protein brassinosteroid insensitive 1 [EC:2.7.10.1 2.7.11.1]	IPR000719; Protein kinase, catalytic domain | IPR001480; Bulb-type lectin domain | IPR002290; Serine/threonine- / dual-specificity protein kinase, catalytic domain | IPR008271; Serine/threonine-protein kinase, active site | IPR017441; Protein kinase, ATP binding site | IPR020635; Tyrosine-protein kinase, catalytic domain
QTL_12	Days to Heading	5	CM007986.1	0	58575319	Pgl_GLEAN_10021334	CM007986.1	54797271	54799766	GO:0004672; protein kinase activity; Molecular Function | GO:0004674; protein serine/threonine kinase activity; Molecular Function | GO:0004713; protein tyrosine kinase activity; Molecular Function | GO:0005524; ATP binding; Molecular Function | GO:0005529; sugar binding; Molecular Function | GO:0006468; protein phosphorylation; Biological Process	BRI1; BRI1 (BRASSINOSTEROID INSENSITIVE 1); kinase/ protein binding / protein heterodimerization/ protein homodimerization/ protein kinase/ protein serine/threonine kinase; K13415 protein brassinosteroid insensitive 1 [EC:2.7.10.1 2.7.11.1]	IPR000719; Protein kinase, catalytic domain | IPR001480; Bulb-type lectin domain | IPR002290; Serine/threonine- / dual-specificity protein kinase, catalytic domain | IPR008271; Serine/threonine-protein kinase, active site | IPR017441; Protein kinase, ATP binding site | IPR020635; Tyrosine-protein kinase, catalytic domain
QTL_12	Days to Heading	5	CM007986.1	0	58575319	Pgl_GLEAN_10021335	CM007986.1	54775721	54778219	GO:0004672; protein kinase activity; Molecular Function | GO:0004674; protein serine/threonine kinase activity; Molecular Function | GO:0004713; protein tyrosine kinase activity; Molecular Function | GO:0005524; ATP binding; Molecular Function | GO:0005529; sugar binding; Molecular Function | GO:0006468; protein phosphorylation; Biological Process	hypothetical protein; K13415 protein brassinosteroid insensitive 1 [EC:2.7.10.1 2.7.11.1]	IPR000719; Protein kinase, catalytic domain | IPR001480; Bulb-type lectin domain | IPR002290; Serine/threonine- / dual-specificity protein kinase, catalytic domain | IPR008271; Serine/threonine-protein kinase, active site | IPR017441; Protein kinase, ATP binding site | IPR020635; Tyrosine-protein kinase, catalytic domain
QTL_12	Days to Heading	5	CM007986.1	0	58575319	Pgl_GLEAN_10021336	CM007986.1	54612406	54614919	GO:0004672; protein kinase activity; Molecular Function | GO:0004674; protein serine/threonine kinase activity; Molecular Function | GO:0004713; protein tyrosine kinase activity; Molecular Function | GO:0005524; ATP binding; Molecular Function | GO:0005529; sugar binding; Molecular Function | GO:0006468; protein phosphorylation; Biological Process	serine/threonine-protein kinase bri1, putative (EC:2.7.11.25 3.1.3.16); K13415 protein brassinosteroid insensitive 1 [EC:2.7.10.1 2.7.11.1]	IPR000719; Protein kinase, catalytic domain | IPR001480; Bulb-type lectin domain | IPR002290; Serine/threonine- / dual-specificity protein kinase, catalytic domain | IPR008271; Serine/threonine-protein kinase, active site | IPR017441; Protein kinase, ATP binding site | IPR020635; Tyrosine-protein kinase, catalytic domain
QTL_12	Days to Heading	5	CM007986.1	0	58575319	Pgl_GLEAN_10021337	CM007986.1	54589620	54590929	GO:0003677; DNA binding; Molecular Function	mybH; SWIRM domain-containing protein; K11865 protein MYSM1	IPR001005; SANT/Myb domain | IPR017930; Myb domain, DNA-binding
QTL_12	Days to Heading	5	CM007986.1	0	58575319	Pgl_GLEAN_10021338	CM007986.1	54513063	54515150		26S protease regulatory subunit, putative (EC:3.6.4.3); K03062 26S proteasome regulatory subunit T2
QTL_12	Days to Heading	5	CM007986.1	0	58575319	Pgl_GLEAN_10021339	CM007986.1	54499372	54499956			IPR008889; VQ
QTL_12	Days to Heading	5	CM007986.1	0	58575319	Pgl_GLEAN_10021340	CM007986.1	54474569	54481817	GO:0003676; nucleic acid binding; Molecular Function | GO:0003723; RNA binding; Molecular Function | GO:0008270; zinc ion binding; Molecular Function	hypothetical protein; K14662 protein N-terminal asparagine amidohydrolase [EC:3.5.1.-]	IPR000571; Zinc finger, CCCH-type | IPR004087; K Homology domain | IPR004088; K Homology domain, type 1
QTL_12	Days to Heading	5	CM007986.1	0	58575319	Pgl_GLEAN_10021341	CM007986.1	54420820	54421116
QTL_12	Days to Heading	5	CM007986.1	0	58575319	Pgl_GLEAN_10021342	CM007986.1	54376824	54381060	GO:0000287; magnesium ion binding; Molecular Function | GO:0004749; ribose phosphate diphosphokinase activity; Molecular Function | GO:0009116; nucleoside metabolic process; Biological Process | GO:0009156; ribonucleoside monophosphate biosynthetic process; Biological Process | GO:0044249; cellular biosynthetic process; Biological Process	hypothetical protein; K00948 ribose-phosphate pyrophosphokinase [EC:2.7.6.1]	IPR000836; Phosphoribosyltransferase | IPR000842; Phosphoribosyl pyrophosphate synthetase, conserved site
QTL_12	Days to Heading	5	CM007986.1	0	58575319	Pgl_GLEAN_10021343	CM007986.1	54355045	54355320		hypothetical protein; K00770 1,4-beta-D-xylan synthase [EC:2.4.2.24]
QTL_12	Days to Heading	5	CM007986.1	0	58575319	Pgl_GLEAN_10021344	CM007986.1	54350262	54351293	GO:0008270; zinc ion binding; Molecular Function		IPR010666; Zinc finger, GRF-type
QTL_12	Days to Heading	5	CM007986.1	0	58575319	Pgl_GLEAN_10021345	CM007986.1	54329465	54330793	GO:0003824; catalytic activity; Molecular Function | GO:0016020; membrane; Cellular Component	CG12746 gene product from transcript CG12746-RD (EC:3.1.3.4); K01080 phosphatidate phosphatase [EC:3.1.3.4]	IPR000326; Phosphatidic acid phosphatase type 2/haloperoxidase
QTL_12	Days to Heading	5	CM007986.1	0	58575319	Pgl_GLEAN_10021346	CM007986.1	54238598	54241755
QTL_12	Days to Heading	5	CM007986.1	0	58575319	Pgl_GLEAN_10021347	CM007986.1	54166456	54168090
QTL_12	Days to Heading	5	CM007986.1	0	58575319	Pgl_GLEAN_10022958	CM007986.1	50269225	50272269		hypothetical protein LOC100249852; K14500 BR-signaling kinase [EC:2.7.11.1]
QTL_12	Days to Heading	5	CM007986.1	0	58575319	Pgl_GLEAN_10022959	CM007986.1	50228572	50230130	GO:0015671; oxygen transport; Biological Process | GO:0019825; oxygen binding; Molecular Function		IPR001486; Globin, truncated bacterial-like
QTL_12	Days to Heading	5	CM007986.1	0	58575319	Pgl_GLEAN_10022960	CM007986.1	50102403	50115029		hypothetical protein ; K03469 ribonuclease HI [EC:3.1.26.4]	IPR011320; Ribonuclease H1, N-terminal
QTL_12	Days to Heading	5	CM007986.1	0	58575319	Pgl_GLEAN_10022961	CM007986.1	50099312	50100839	GO:0008152; metabolic process; Biological Process | GO:0016758; transferase activity, transferring hexosyl groups; Molecular Function	UGT73C7 (UDP-glucosyl transferase 73C7); UDP-glycosyltransferase/ transferase, transferring glycosyl groups; K13496 UDP-glucosyl transferase 73C [EC:2.4.1.-]	IPR002213; UDP-glucuronosyl/UDP-glucosyltransferase
QTL_12	Days to Heading	5	CM007986.1	0	58575319	Pgl_GLEAN_10022962	CM007986.1	49969214	49970149
QTL_12	Days to Heading	5	CM007986.1	0	58575319	Pgl_GLEAN_10022963	CM007986.1	49958027	49958947
QTL_12	Days to Heading	5	CM007986.1	0	58575319	Pgl_GLEAN_10022964	CM007986.1	49950795	49952230	GO:0006270; DNA-dependent DNA replication initiation; Biological Process	hypothetical protein; K06628 cell division control protein 45	IPR003874; CDC45 family
QTL_12	Days to Heading	5	CM007986.1	0	58575319	Pgl_GLEAN_10022965	CM007986.1	49923212	49924019
QTL_12	Days to Heading	5	CM007986.1	0	58575319	Pgl_GLEAN_10022966	CM007986.1	49915794	49917278	GO:0008152; metabolic process; Biological Process | GO:0016758; transferase activity, transferring hexosyl groups; Molecular Function	DOGT1; DOGT1 (DON-GLUCOSYLTRANSFERASE 1); UDP-glycosyltransferase/ cis-zeatin O-beta-D-glucosyltransferase/ glucosyltransferase/ quercetin 4'-O-glucosyltransferase/ quercetin 7-O-glucosyltransferase/ trans-zeatin O-beta-D-glucosyltransferase/ transferase, transferring glycosyl groups; K13496 UDP-glucosyl transferase 73C [EC:2.4.1.-]	IPR002213; UDP-glucuronosyl/UDP-glucosyltransferase
QTL_12	Days to Heading	5	CM007986.1	0	58575319	Pgl_GLEAN_10022967	CM007986.1	49796655	49798216	GO:0004553; hydrolase activity, hydrolyzing O-glycosyl compounds; Molecular Function | GO:0005975; carbohydrate metabolic process; Biological Process	hypothetical protein; K01210 glucan 1,3-beta-glucosidase [EC:3.2.1.58]	IPR000490; Glycoside hydrolase, family 17 | IPR012946; X8
QTL_12	Days to Heading	5	CM007986.1	0	58575319	Pgl_GLEAN_10022968	CM007986.1	49754197	49754896
QTL_12	Days to Heading	5	CM007986.1	0	58575319	Pgl_GLEAN_10022969	CM007986.1	49610441	49610968
QTL_12	Days to Heading	5	CM007986.1	0	58575319	Pgl_GLEAN_10022970	CM007986.1	49599584	49600711	GO:0005484; SNAP receptor activity; Molecular Function | GO:0005515; protein binding; Molecular Function | GO:0006886; intracellular protein transport; Biological Process | GO:0016020; membrane; Cellular Component	Os06g0590500; K08486 syntaxin 1B/2/3	IPR000727; Target SNARE coiled-coil domain | IPR006011; Syntaxin, N-terminal | IPR006012; Syntaxin/epimorphin, conserved site
QTL_12	Days to Heading	5	CM007986.1	0	58575319	Pgl_GLEAN_10022971	CM007986.1	49581313	49584636	GO:0008152; metabolic process; Biological Process | GO:0016491; oxidoreductase activity; Molecular Function	hypothetical protein LOC100232078; K11168 dehydrogenase/reductase SDR family member 12 [EC:1.1.-.-]	IPR002198; Short-chain dehydrogenase/reductase SDR | IPR002347; Glucose/ribitol dehydrogenase
QTL_12	Days to Heading	5	CM007986.1	0	58575319	Pgl_GLEAN_10022972	CM007986.1	49434425	49437865	GO:0004672; protein kinase activity; Molecular Function | GO:0004674; protein serine/threonine kinase activity; Molecular Function | GO:0004713; protein tyrosine kinase activity; Molecular Function | GO:0005515; protein binding; Molecular Function | GO:0005524; ATP binding; Molecular Function | GO:0006468; protein phosphorylation; Biological Process	CLV1; CLV1 (CLAVATA 1); ATP binding / kinase/ protein serine/threonine kinase/ receptor signaling protein serine/threonine kinase; K00924 [EC:2.7.1.-]	IPR000719; Protein kinase, catalytic domain | IPR001611; Leucine-rich repeat | IPR002290; Serine/threonine- / dual-specificity protein kinase, catalytic domain | IPR003591; Leucine-rich repeat, typical subtype | IPR008271; Serine/threonine-protein kinase, active site | IPR013210; Leucine-rich repeat-containing N-terminal, type 2 | IPR017441; Protein kinase, ATP binding site | IPR020635; Tyrosine-…
QTL_12	Days to Heading	5	CM007986.1	0	58575319	Pgl_GLEAN_10023639	CM007986.1	43722428	43727592	GO:0016787; hydrolase activity; Molecular Function	Os06g0574500; K04382 protein phosphatase 2 (formerly 2A), catalytic subunit [EC:3.1.3.16]	IPR004843; Metallophosphoesterase domain | IPR006186; Serine/threonine-specific protein phosphatase/bis(5-nucleosyl)-tetraphosphatase
QTL_12	Days to Heading	5	CM007986.1	0	58575319	Pgl_GLEAN_10023640	CM007986.1	43541288	43546153
QTL_12	Days to Heading	5	CM007986.1	0	58575319	Pgl_GLEAN_10023641	CM007986.1	43531076	43539986
QTL_12	Days to Heading	5	CM007986.1	0	58575319	Pgl_GLEAN_10023642	CM007986.1	43436754	43438260
QTL_12	Days to Heading	5	CM007986.1	0	58575319	Pgl_GLEAN_10023643	CM007986.1	43417187	43423007	GO:0003676; nucleic acid binding; Molecular Function | GO:0003677; DNA binding; Molecular Function | GO:0004386; helicase activity; Molecular Function | GO:0005515; protein binding; Molecular Function | GO:0005524; ATP binding; Molecular Function | GO:0008270; zinc ion binding; Molecular Function | GO:0016818; hydrolase activity, acting on acid anhydrides, in phosphorus-containing anhydrides; Mol…	hypothetical protein; K01529 [EC:3.6.1.-]	IPR000330; SNF2-related | IPR001650; Helicase, C-terminal | IPR001841; Zinc finger, RING-type | IPR014001; Helicase, superfamily 1/2, ATP-binding domain | IPR014905; HIP116, Rad5p N-terminal | IPR015940; Ubiquitin-associated/translation elongation factor EF1B, N-terminal, eukaryote | IPR017907; Zinc finger, RING-type, conserved site
QTL_12	Days to Heading	5	CM007986.1	0	58575319	Pgl_GLEAN_10023644	CM007986.1	43379610	43380029
QTL_12	Days to Heading	5	CM007986.1	0	58575319	Pgl_GLEAN_10023645	CM007986.1	43147760	43149078
QTL_12	Days to Heading	5	CM007986.1	0	58575319	Pgl_GLEAN_10023646	CM007986.1	43098504	43099077
QTL_12	Days to Heading	5	CM007986.1	0	58575319	Pgl_GLEAN_10023647	CM007986.1	43065414	43065692
QTL_12	Days to Heading	5	CM007986.1	0	58575319	Pgl_GLEAN_10023648	CM007986.1	43021908	43028551	GO:0003824; catalytic activity; Molecular Function | GO:0008762; UDP-N-acetylmuramate dehydrogenase activity; Molecular Function | GO:0009690; cytokinin metabolic process; Biological Process | GO:0016491; oxidoreductase activity; Molecular Function | GO:0016614; oxidoreductase activity, acting on CH-OH group of donors; Molecular Function | GO:0019139; cytokinin dehydrogenase activity; Molecular F…	hypothetical protein; K00279 cytokinin dehydrogenase [EC:1.5.99.12]	IPR006094; FAD linked oxidase, N-terminal | IPR015345; Cytokinin dehydrogenase 1, FAD/cytokinin binding domain | IPR016166; FAD-binding, type 2
QTL_12	Days to Heading	5	CM007986.1	0	58575319	Pgl_GLEAN_10023649	CM007986.1	43021450	43021725		hypothetical protein; K01904 4-coumarate--CoA ligase [EC:6.2.1.12]
QTL_12	Days to Heading	5	CM007986.1	0	58575319	Pgl_GLEAN_10023650	CM007986.1	43018901	43019508
QTL_12	Days to Heading	5	CM007986.1	0	58575319	Pgl_GLEAN_10023651	CM007986.1	42931924	42933152
QTL_12	Days to Heading	5	CM007986.1	0	58575319	Pgl_GLEAN_10023652	CM007986.1	42866407	42867512
QTL_12	Days to Heading	5	CM007986.1	0	58575319	Pgl_GLEAN_10023653	CM007986.1	42855392	42858287	GO:0003747; translation release factor activity; Molecular Function | GO:0005737; cytoplasm; Cellular Component | GO:0006415; translational termination; Biological Process | GO:0016149; translation release factor activity, codon specific; Molecular Function	hypothetical protein; K02835 peptide chain release factor RF-1	IPR000352; Peptide chain release factor class I/class II | IPR005139; Peptide chain release factor
QTL_12	Days to Heading	5	CM007986.1	0	58575319	Pgl_GLEAN_10023654	CM007986.1	42853000	42853960
QTL_12	Days to Heading	5	CM007986.1	0	58575319	Pgl_GLEAN_10023655	CM007986.1	42793654	42794205
QTL_12	Days to Heading	5	CM007986.1	0	58575319	Pgl_GLEAN_10023656	CM007986.1	42727277	42727701
QTL_12	Days to Heading	5	CM007986.1	0	58575319	Pgl_GLEAN_10024907	CM007986.1	40735586	40744398	GO:0003677; DNA binding; Molecular Function | GO:0003899; DNA-directed RNA polymerase activity; Molecular Function | GO:0006351; transcription, DNA-dependent; Biological Process	hypothetical protein; K10908 DNA-directed RNA polymerase, mitochondrial [EC:2.7.7.6]	IPR002092; DNA-directed RNA polymerase, phage-type
QTL_12	Days to Heading	5	CM007986.1	0	58575319	Pgl_GLEAN_10024908	CM007986.1	40722447	40723559
QTL_12	Days to Heading	5	CM007986.1	0	58575319	Pgl_GLEAN_10024909	CM007986.1	40718758	40721750			IPR009675; Xklp2 targeting protein
QTL_12	Days to Heading	5	CM007986.1	0	58575319	Pgl_GLEAN_10024910	CM007986.1	40715904	40716146
QTL_12	Days to Heading	5	CM007986.1	0	58575319	Pgl_GLEAN_10024911	CM007986.1	40663101	40665728
QTL_12	Days to Heading	5	CM007986.1	0	58575319	Pgl_GLEAN_10024912	CM007986.1	40656705	40658129	GO:0004553; hydrolase activity, hydrolyzing O-glycosyl compounds; Molecular Function | GO:0005975; carbohydrate metabolic process; Biological Process		IPR000490; Glycoside hydrolase, family 17
QTL_12	Days to Heading	5	CM007986.1	0	58575319	Pgl_GLEAN_10024913	CM007986.1	40630619	40631613
QTL_12	Days to Heading	5	CM007986.1	0	58575319	Pgl_GLEAN_10024914	CM007986.1	40592177	40594950	GO:0003677; DNA binding; Molecular Function | GO:0003899; DNA-directed RNA polymerase activity; Molecular Function | GO:0006351; transcription, DNA-dependent; Biological Process	DNA-directed RNA polymerase II 14.5 kDa polypeptide; K03017 DNA-directed RNA polymerase II subunit RPB9	IPR001529; DNA-directed RNA polymerase, M/15kDa subunit | IPR019761; DNA-directed RNA polymerase M, 15kDa subunit, conserved site
QTL_12	Days to Heading	5	CM007986.1	0	58575319	Pgl_GLEAN_10024915	CM007986.1	40485172	40495066	GO:0005506; iron ion binding; Molecular Function | GO:0009055; electron carrier activity; Molecular Function | GO:0016705; oxidoreductase activity, acting on paired donors, with incorporation or reduction of molecular oxygen; Molecular Function | GO:0020037; heme binding; Molecular Function | GO:0055114; oxidation-reduction process; Biological Process	hypothetical protein; K04122 ent-kaurene oxidase [EC:1.14.13.78]	IPR001128; Cytochrome P450 | IPR002401; Cytochrome P450, E-class, group I | IPR017972; Cytochrome P450, conserved site
QTL_12	Days to Heading	5	CM007986.1	0	58575319	Pgl_GLEAN_10024916	CM007986.1	40450544	40452096
QTL_12	Days to Heading	5	CM007986.1	0	58575319	Pgl_GLEAN_10024917	CM007986.1	40444989	40449890			IPR001251; CRAL-TRIO domain | IPR011074; CRAL/TRIO, N-terminal domain
QTL_12	Days to Heading	5	CM007986.1	0	58575319	Pgl_GLEAN_10024918	CM007986.1	40407055	40409470	GO:0000166; nucleotide binding; Molecular Function | GO:0005524; ATP binding; Molecular Function | GO:0016020; membrane; Cellular Component | GO:0016887; ATPase activity; Molecular Function | GO:0017111; nucleoside-triphosphatase activity; Molecular Function	ATP-binding cassette, sub-family G (WBC), member 2; K05681 ATP-binding cassette, subfamily G (WHITE), member 2	IPR003439; ABC transporter-like | IPR003593; AAA+ ATPase domain | IPR013525; ABC-2 type transporter
QTL_12	Days to Heading	5	CM007986.1	0	58575319	Pgl_GLEAN_10024919	CM007986.1	40323105	40323641
QTL_12	Days to Heading	5	CM007986.1	0	58575319	Pgl_GLEAN_10024920	CM007986.1	40274756	40279077	GO:0000166; nucleotide binding; Molecular Function | GO:0005524; ATP binding; Molecular Function | GO:0017111; nucleoside-triphosphatase activity; Molecular Function	Os06g0607800; K03064 26S proteasome regulatory subunit T4	IPR003593; AAA+ ATPase domain | IPR003959; ATPase, AAA-type, core | IPR003960; ATPase, AAA-type, conserved site
QTL_12	Days to Heading	5	CM007986.1	0	58575319	Pgl_GLEAN_10024921	CM007986.1	40268859	40273880	GO:0005515; protein binding; Molecular Function	similar to phosphatidylserine decarboxylase Psd2; K01613 phosphatidylserine decarboxylase [EC:4.1.1.65]	IPR000008; C2 calcium-dependent membrane targeting | IPR018029; C2 membrane targeting protein
QTL_12	Days to Heading	5	CM007986.1	0	58575319	Pgl_GLEAN_10024922	CM007986.1	40261913	40262188
QTL_12	Days to Heading	5	CM007986.1	0	58575319	Pgl_GLEAN_10024923	CM007986.1	40252092	40260461
QTL_12	Days to Heading	5	CM007986.1	0	58575319	Pgl_GLEAN_10024924	CM007986.1	40246235	40251256	GO:0003924; GTPase activity; Molecular Function | GO:0005525; GTP binding; Molecular Function	hypothetical protein; K12852 116 kDa U5 small nuclear ribonucleoprotein component	IPR000640; Translation elongation factor EFG/EF2, C-terminal | IPR000795; Protein synthesis factor, GTP-binding | IPR004161; Translation elongation factor EFTu/EF1A, domain 2 | IPR005517; Translation elongation factor EFG/EF2, domain IV
QTL_12	Days to Heading	5	CM007986.1	0	58575319	Pgl_GLEAN_10024925	CM007986.1	40188457	40190725			IPR011676; Domain of unknown function DUF1618
QTL_12	Days to Heading	5	CM007986.1	0	58575319	Pgl_GLEAN_10024926	CM007986.1	40045272	40045767
QTL_12	Days to Heading	5	CM007986.1	0	58575319	Pgl_GLEAN_10024927	CM007986.1	39966271	39966636
QTL_12	Days to Heading	5	CM007986.1	0	58575319	Pgl_GLEAN_10024928	CM007986.1	39963355	39963696
QTL_12	Days to Heading	5	CM007986.1	0	58575319	Pgl_GLEAN_10024929	CM007986.1	39951389	39952518
QTL_12	Days to Heading	5	CM007986.1	0	58575319	Pgl_GLEAN_10024930	CM007986.1	39950026	39951017		similar to predicted protein; K03469 ribonuclease HI [EC:3.1.26.4]	IPR011320; Ribonuclease H1, N-terminal
QTL_12	Days to Heading	5	CM007986.1	0	58575319	Pgl_GLEAN_10024931	CM007986.1	39940697	39943592	GO:0015031; protein transport; Biological Process	hypothetical protein; K12194 charged multivesicular body protein 4	IPR005024; Snf7
QTL_12	Days to Heading	5	CM007986.1	0	58575319	Pgl_GLEAN_10024932	CM007986.1	39935164	39938072	GO:0006810; transport; Biological Process | GO:0016021; integral to membrane; Cellular Component | GO:0016192; vesicle-mediated transport; Biological Process		IPR007305; Vesicle transport protein, Got1/SFT2-like | IPR011691; Vesicle transport protein, SFT2-like
QTL_12	Days to Heading	5	CM007986.1	0	58575319	Pgl_GLEAN_10024933	CM007986.1	39929767	39932184	GO:0004332; fructose-bisphosphate aldolase activity; Molecular Function | GO:0006096; glycolysis; Biological Process	hypothetical protein; K01623 fructose-bisphosphate aldolase, class I [EC:4.1.2.13]	IPR000741; Fructose-bisphosphate aldolase, class-I
QTL_12	Days to Heading	5	CM007986.1	0	58575319	Pgl_GLEAN_10024934	CM007986.1	39925177	39929140	GO:0005515; protein binding; Molecular Function | GO:0008270; zinc ion binding; Molecular Function	hypothetical LOC574845; K10645 E3 ubiquitin-protein ligase mind-bomb [EC:6.3.2.19]	IPR001841; Zinc finger, RING-type | IPR002035; von Willebrand factor, type A | IPR010734; Copine
QTL_12	Days to Heading	5	CM007986.1	0	58575319	Pgl_GLEAN_10024935	CM007986.1	39893807	39896365
QTL_12	Days to Heading	5	CM007986.1	0	58575319	Pgl_GLEAN_10024936	CM007986.1	39815692	39818988	GO:0004252; serine-type endopeptidase activity; Molecular Function | GO:0006508; proteolysis; Biological Process | GO:0042802; identical protein binding; Molecular Function | GO:0043086; negative regulation of catalytic activity; Biological Process		IPR000209; Peptidase S8/S53, subtilisin/kexin/sedolisin | IPR003137; Protease-associated domain, PA | IPR010259; Proteinase inhibitor I9 | IPR015500; Peptidase S8, subtilisin-related | IPR023828; Peptidase S8, subtilisin, Ser-active site
QTL_12	Days to Heading	5	CM007986.1	0	58575319	Pgl_GLEAN_10024937	CM007986.1	39808235	39813428	GO:0005515; protein binding; Molecular Function | GO:0008060; ARF GTPase activator activity; Molecular Function | GO:0008270; zinc ion binding; Molecular Function | GO:0032312; regulation of ARF GTPase activity; Biological Process	Arf GTPase activating protein; K12486 stromal membrane-associated protein	IPR000008; C2 calcium-dependent membrane targeting | IPR001164; Arf GTPase activating protein | IPR018029; C2 membrane targeting protein | IPR022059; Protein of unknown function DUF3615
QTL_12	Days to Heading	5	CM007986.1	0	58575319	Pgl_GLEAN_10024938	CM007986.1	39755919	39757923	GO:0005509; calcium ion binding; Molecular Function	pco145926; LOC100193836; K13448 calcium-binding protein CML	IPR002048; Calcium-binding EF-hand | IPR018247; EF-Hand 1, calcium-binding site | IPR018249; EF-HAND 2
QTL_12	Days to Heading	5	CM007986.1	0	58575319	Pgl_GLEAN_10024939	CM007986.1	39752588	39755100
QTL_12	Days to Heading	5	CM007986.1	0	58575319	Pgl_GLEAN_10024940	CM007986.1	39733766	39734292			IPR002885; Pentatricopeptide repeat
QTL_12	Days to Heading	5	CM007986.1	0	58575319	Pgl_GLEAN_10024941	CM007986.1	39731937	39732305			IPR002885; Pentatricopeptide repeat
QTL_12	Days to Heading	5	CM007986.1	0	58575319	Pgl_GLEAN_10024942	CM007986.1	39659930	39670285
QTL_12	Days to Heading	5	CM007986.1	0	58575319	Pgl_GLEAN_10025527	CM007986.1	58270955	58271641		Os09g0560200; K03063 26S proteasome regulatory subunit T3
QTL_12	Days to Heading	5	CM007986.1	0	58575319	Pgl_GLEAN_10025528	CM007986.1	58273074	58274547	GO:0016491; oxidoreductase activity; Molecular Function	peroxiredoxin type 2, putative; K03386 peroxiredoxin (alkyl hydroperoxide reductase subunit C) [EC:1.11.1.15]	IPR012336; Thioredoxin-like fold | IPR013740; Redoxin
QTL_12	Days to Heading	5	CM007986.1	0	58575319	Pgl_GLEAN_10025529	CM007986.1	58331135	58336438		hypothetical protein LOC100259738; K13680 beta-mannan synthase [EC:2.4.1.32]
QTL_12	Days to Heading	5	CM007986.1	0	58575319	Pgl_GLEAN_10025530	CM007986.1	58337713	58338955		Cell division protein ftsH, putative (EC:3.6.4.3); K03798 cell division protease FtsH [EC:3.4.24.-]	IPR002885; Pentatricopeptide repeat
QTL_12	Days to Heading	5	CM007986.1	0	58575319	Pgl_GLEAN_10025531	CM007986.1	58339272	58343369	GO:0015079; potassium ion transmembrane transporter activity; Molecular Function | GO:0016020; membrane; Cellular Component | GO:0071805; potassium ion transmembrane transport; Biological Process	Os02g0730300; K03549 KUP system potassium uptake protein	IPR003855; K+ potassium transporter
QTL_12	Days to Heading	5	CM007986.1	0	58575319	Pgl_GLEAN_10025532	CM007986.1	58419258	58420013
QTL_12	Days to Heading	5	CM007986.1	0	58575319	Pgl_GLEAN_10025533	CM007986.1	58420570	58420983
QTL_12	Days to Heading	5	CM007986.1	0	58575319	Pgl_GLEAN_10025534	CM007986.1	58450412	58452942			IPR015270; Protein RDM1
QTL_12	Days to Heading	5	CM007986.1	0	58575319	Pgl_GLEAN_10025535	CM007986.1	58458710	58461280	GO:0000162; tryptophan biosynthetic process; Biological Process | GO:0003824; catalytic activity; Molecular Function | GO:0004834; tryptophan synthase activity; Molecular Function | GO:0008152; metabolic process; Biological Process | GO:0030170; pyridoxal phosphate binding; Molecular Function	hypothetical protein; K06001 tryptophan synthase beta chain [EC:4.2.1.20]	IPR001926; Pyridoxal phosphate-dependent enzyme, beta subunit | IPR006316; Tryptophan synthase, beta chain-like
QTL_12	Days to Heading	5	CM007986.1	0	58575319	Pgl_GLEAN_10025536	CM007986.1	58470410	58470616
QTL_12	Days to Heading	5	CM007986.1	0	58575319	Pgl_GLEAN_10025537	CM007986.1	58474626	58480328	GO:0003677; DNA binding; Molecular Function | GO:0005515; protein binding; Molecular Function | GO:0006355; regulation of transcription, DNA-dependent; Biological Process		IPR000270; Phox/Bem1p | IPR003340; B3 DNA binding domain
QTL_12	Days to Heading	5	CM007986.1	0	58575319	Pgl_GLEAN_10025538	CM007986.1	58548036	58550770
QTL_12	Days to Heading	5	CM007986.1	0	58575319	Pgl_GLEAN_10028509	CM007986.1	32465441	32473168	GO:0000166; nucleotide binding; Molecular Function | GO:0005524; ATP binding; Molecular Function | GO:0006810; transport; Biological Process | GO:0016021; integral to membrane; Cellular Component | GO:0016887; ATPase activity; Molecular Function | GO:0017111; nucleoside-triphosphatase activity; Molecular Function | GO:0042626; ATPase activity, coupled to transmembrane movement of substances; Mole…	hypothetical protein; K05674 ATP-binding cassette, subfamily C (CFTR/MRP), member 10	IPR001140; ABC transporter, transmembrane domain | IPR003439; ABC transporter-like | IPR003593; AAA+ ATPase domain | IPR017871; ABC transporter, conserved site | IPR017940; ABC transporter, integral membrane type 1
QTL_12	Days to Heading	5	CM007986.1	0	58575319	Pgl_GLEAN_10028510	CM007986.1	32421870	32423343
QTL_12	Days to Heading	5	CM007986.1	0	58575319	Pgl_GLEAN_10028511	CM007986.1	32369972	32374832	GO:0000166; nucleotide binding; Molecular Function | GO:0005524; ATP binding; Molecular Function | GO:0006810; transport; Biological Process | GO:0016021; integral to membrane; Cellular Component | GO:0016887; ATPase activity; Molecular Function | GO:0017111; nucleoside-triphosphatase activity; Molecular Function | GO:0042626; ATPase activity, coupled to transmembrane movement of substances; Mole…	similar to multidrug resistance protein 2; MRP2; K05666 ATP-binding cassette, subfamily C (CFTR/MRP), member 2	IPR001140; ABC transporter, transmembrane domain | IPR003439; ABC transporter-like | IPR003593; AAA+ ATPase domain | IPR017940; ABC transporter, integral membrane type 1
QTL_12	Days to Heading	5	CM007986.1	0	58575319	Pgl_GLEAN_10028512	CM007986.1	32364892	32365230
QTL_12	Days to Heading	5	CM007986.1	0	58575319	Pgl_GLEAN_10028513	CM007986.1	32361356	32363494	GO:0005524; ATP binding; Molecular Function | GO:0006810; transport; Biological Process | GO:0016021; integral to membrane; Cellular Component | GO:0042626; ATPase activity, coupled to transmembrane movement of substances; Molecular Function | GO:0055085; transmembrane transport; Biological Process	abcc3, abc31, cmoat2, mlp2, moat-d, mrp3; ATP-binding cassette, sub-family C (CFTR/MRP), member 3; K05667 ATP-binding cassette, subfamily C (CFTR/MRP), member 3	IPR001140; ABC transporter, transmembrane domain | IPR017940; ABC transporter, integral membrane type 1
QTL_12	Days to Heading	5	CM007986.1	0	58575319	Pgl_GLEAN_10028514	CM007986.1	32358596	32359034
QTL_12	Days to Heading	5	CM007986.1	0	58575319	Pgl_GLEAN_10028515	CM007986.1	32142793	32148112			IPR019515; Vacuolar protein sorting-associated protein 54
QTL_12	Days to Heading	5	CM007986.1	0	58575319	Pgl_GLEAN_10028516	CM007986.1	32135146	32138902	GO:0042147; retrograde transport, endosome to Golgi; Biological Process		IPR012501; Vps54-like
QTL_12	Days to Heading	5	CM007986.1	0	58575319	Pgl_GLEAN_10028517	CM007986.1	32114144	32117113
QTL_12	Days to Heading	5	CM007986.1	0	58575319	Pgl_GLEAN_10028518	CM007986.1	32097049	32098128	GO:0004672; protein kinase activity; Molecular Function | GO:0004713; protein tyrosine kinase activity; Molecular Function | GO:0005524; ATP binding; Molecular Function | GO:0006468; protein phosphorylation; Biological Process	hypothetical protein; K08818 cell division cycle 2-like [EC:2.7.11.22]	IPR000719; Protein kinase, catalytic domain | IPR002290; Serine/threonine- / dual-specificity protein kinase, catalytic domain | IPR008266; Tyrosine-protein kinase, active site | IPR020635; Tyrosine-protein kinase, catalytic domain
QTL_12	Days to Heading	5	CM007986.1	0	58575319	Pgl_GLEAN_10028519	CM007986.1	32078903	32080765
QTL_12	Days to Heading	5	CM007986.1	0	58575319	Pgl_GLEAN_10028520	CM007986.1	31961474	31962721
QTL_12	Days to Heading	5	CM007986.1	0	58575319	Pgl_GLEAN_10028521	CM007986.1	31872477	31873004
QTL_12	Days to Heading	5	CM007986.1	0	58575319	Pgl_GLEAN_10028522	CM007986.1	31847302	31848051
QTL_12	Days to Heading	5	CM007986.1	0	58575319	Pgl_GLEAN_10028523	CM007986.1	31684668	31685693
QTL_12	Days to Heading	5	CM007986.1	0	58575319	Pgl_GLEAN_10028524	CM007986.1	31603692	31604968
QTL_12	Days to Heading	5	CM007986.1	0	58575319	Pgl_GLEAN_10028819	CM007986.1	5325968	5326540
QTL_12	Days to Heading	5	CM007986.1	0	58575319	Pgl_GLEAN_10028820	CM007986.1	5351041	5351700	GO:0006508; proteolysis; Biological Process | GO:0008236; serine-type peptidase activity; Molecular Function | GO:0016020; membrane; Cellular Component | GO:0016021; integral to membrane; Cellular Component	hypothetical protein; K09648 mitochondrial inner membrane protease subunit 2 [EC:3.4.99.-]	IPR000223; Peptidase S26A, signal peptidase I | IPR019757; Peptidase S26A, signal peptidase I, lysine active site | IPR019759; Peptidase S24/S26A/S26B
QTL_12	Days to Heading	5	CM007986.1	0	58575319	Pgl_GLEAN_10028821	CM007986.1	5355350	5355655
QTL_12	Days to Heading	5	CM007986.1	0	58575319	Pgl_GLEAN_10028822	CM007986.1	5441951	5444260
QTL_12	Days to Heading	5	CM007986.1	0	58575319	Pgl_GLEAN_10028823	CM007986.1	5519672	5519962
QTL_12	Days to Heading	5	CM007986.1	0	58575319	Pgl_GLEAN_10028824	CM007986.1	5631466	5635268	GO:0003824; catalytic activity; Molecular Function | GO:0006535; cysteine biosynthetic process from serine; Biological Process | GO:0008152; metabolic process; Biological Process | GO:0030170; pyridoxal phosphate binding; Molecular Function	hypothetical protein; K13034 L-3-cyanoalanine synthase/ cysteine synthase [EC:2.5.1.47 4.4.1.9]	IPR001216; Cysteine synthase/cystathionine beta-synthase P-phosphate-binding site | IPR001926; Pyridoxal phosphate-dependent enzyme, beta subunit
QTL_12	Days to Heading	5	CM007986.1	0	58575319	Pgl_GLEAN_10028825	CM007986.1	5642174	5642697
QTL_12	Days to Heading	5	CM007986.1	0	58575319	Pgl_GLEAN_10028826	CM007986.1	5675602	5675948	GO:0003676; nucleic acid binding; Molecular Function	gpm911; LOC100283725; K12883 nuclear cap-binding protein subunit 2	IPR000504; RNA recognition motif domain
QTL_12	Days to Heading	5	CM007986.1	0	58575319	Pgl_GLEAN_10028827	CM007986.1	5725195	5727055			IPR000949; ELM2 domain
QTL_12	Days to Heading	5	CM007986.1	0	58575319	Pgl_GLEAN_10028828	CM007986.1	5732317	5734498	GO:0003677; DNA binding; Molecular Function | GO:0005622; intracellular; Cellular Component		IPR001606; ARID/BRIGHT DNA-binding domain
QTL_12	Days to Heading	5	CM007986.1	0	58575319	Pgl_GLEAN_10028829	CM007986.1	5848572	5854158	GO:0004672; protein kinase activity; Molecular Function | GO:0004674; protein serine/threonine kinase activity; Molecular Function | GO:0004713; protein tyrosine kinase activity; Molecular Function | GO:0005524; ATP binding; Molecular Function | GO:0006468; protein phosphorylation; Biological Process | GO:0008152; metabolic process; Biological Process | GO:0016597; amino acid binding; Molecular F…	CTR1; serine/threonine protein kinase 1, CTR1; K14510 serine/threonine-protein kinase CTR1 [EC:2.7.11.1]	IPR000719; Protein kinase, catalytic domain | IPR001245; Serine-threonine/tyrosine-protein kinase catalytic domain | IPR002290; Serine/threonine- / dual-specificity protein kinase, catalytic domain | IPR002912; Amino acid-binding ACT | IPR008271; Serine/threonine-protein kinase, active site | IPR020635; Tyrosine-protein kinase, catalytic domain
QTL_12	Days to Heading	5	CM007986.1	0	58575319	Pgl_GLEAN_10028830	CM007986.1	5878567	5882888	GO:0003824; catalytic activity; Molecular Function | GO:0004722; protein serine/threonine phosphatase activity; Molecular Function | GO:0006470; protein dephosphorylation; Biological Process | GO:0008287; protein serine/threonine phosphatase complex; Cellular Component	protein phosphatase 2C; K14497 protein phosphatase 2C [EC:3.1.3.16]	IPR000222; Protein phosphatase 2C, manganese/magnesium aspartate binding site | IPR001932; Protein phosphatase 2C-like | IPR015655; Protein phosphatase 2C
QTL_12	Days to Heading	5	CM007986.1	0	58575319	Pgl_GLEAN_10028831	CM007986.1	5898160	5898729	GO:0005622; intracellular; Cellular Component | GO:0008270; zinc ion binding; Molecular Function		IPR007087; Zinc finger, C2H2
QTL_12	Days to Heading	5	CM007986.1	0	58575319	Pgl_GLEAN_10028832	CM007986.1	5969627	5969851	GO:0004867; serine-type endopeptidase inhibitor activity; Molecular Function | GO:0009611; response to wounding; Biological Process		IPR000864; Proteinase inhibitor I13, potato inhibitor I
QTL_12	Days to Heading	5	CM007986.1	0	58575319	Pgl_GLEAN_10028833	CM007986.1	6032711	6032938	GO:0004867; serine-type endopeptidase inhibitor activity; Molecular Function | GO:0009611; response to wounding; Biological Process		IPR000864; Proteinase inhibitor I13, potato inhibitor I
QTL_12	Days to Heading	5	CM007986.1	0	58575319	Pgl_GLEAN_10028834	CM007986.1	6061084	6061305	GO:0004867; serine-type endopeptidase inhibitor activity; Molecular Function | GO:0009611; response to wounding; Biological Process		IPR000864; Proteinase inhibitor I13, potato inhibitor I
QTL_12	Days to Heading	5	CM007986.1	0	58575319	Pgl_GLEAN_10028835	CM007986.1	6082501	6082731	GO:0004867; serine-type endopeptidase inhibitor activity; Molecular Function | GO:0009611; response to wounding; Biological Process		IPR000864; Proteinase inhibitor I13, potato inhibitor I
QTL_12	Days to Heading	5	CM007986.1	0	58575319	Pgl_GLEAN_10028836	CM007986.1	6129905	6131529
QTL_12	Days to Heading	5	CM007986.1	0	58575319	Pgl_GLEAN_10028837	CM007986.1	6177631	6177882		hypothetical protein LOC100260089; K00928 aspartate kinase [EC:2.7.2.4]
QTL_12	Days to Heading	5	CM007986.1	0	58575319	Pgl_GLEAN_10028838	CM007986.1	6180594	6181663	GO:0004867; serine-type endopeptidase inhibitor activity; Molecular Function | GO:0009611; response to wounding; Biological Process		IPR000864; Proteinase inhibitor I13, potato inhibitor I
QTL_12	Days to Heading	5	CM007986.1	0	58575319	Pgl_GLEAN_10028839	CM007986.1	6183283	6183507	GO:0004867; serine-type endopeptidase inhibitor activity; Molecular Function | GO:0009611; response to wounding; Biological Process		IPR000864; Proteinase inhibitor I13, potato inhibitor I
QTL_12	Days to Heading	5	CM007986.1	0	58575319	Pgl_GLEAN_10028840	CM007986.1	6292437	6293081
QTL_12	Days to Heading	5	CM007986.1	0	58575319	Pgl_GLEAN_10028841	CM007986.1	6344750	6347246
QTL_12	Days to Heading	5	CM007986.1	0	58575319	Pgl_GLEAN_10028842	CM007986.1	6500504	6503453	GO:0000155; two-component sensor activity; Molecular Function | GO:0000156; two-component response regulator activity; Molecular Function | GO:0000160; two-component signal transduction system (phosphorelay); Biological Process | GO:0004673; protein histidine kinase activity; Molecular Function | GO:0005515; protein binding; Molecular Function | GO:0006355; regulation of transcription, DNA-depend…	hypothetical protein; K14509 ethylene receptor [EC:2.7.13.-]	IPR001789; Signal transduction response regulator, receiver domain | IPR003018; GAF domain | IPR003661; Signal transduction histidine kinase, subgroup 1, dimerisation/phosphoacceptor domain | IPR005467; Signal transduction histidine kinase, core
QTL_12	Days to Heading	5	CM007986.1	0	58575319	Pgl_GLEAN_10029017	CM007986.1	19620474	19621254
QTL_12	Days to Heading	5	CM007986.1	0	58575319	Pgl_GLEAN_10029018	CM007986.1	19820286	19821083		Os07g0592600; K14487 auxin responsive GH3 gene family	IPR004993; GH3 auxin-responsive promoter
QTL_12	Days to Heading	5	CM007986.1	0	58575319	Pgl_GLEAN_10029019	CM007986.1	20109567	20111215
QTL_12	Days to Heading	5	CM007986.1	0	58575319	Pgl_GLEAN_10029020	CM007986.1	20202162	20202665
QTL_12	Days to Heading	5	CM007986.1	0	58575319	Pgl_GLEAN_10029021	CM007986.1	20350507	20351010
QTL_12	Days to Heading	5	CM007986.1	0	58575319	Pgl_GLEAN_10029022	CM007986.1	20687367	20688609
QTL_12	Days to Heading	5	CM007986.1	0	58575319	Pgl_GLEAN_10029023	CM007986.1	20690277	20690738
QTL_12	Days to Heading	5	CM007986.1	0	58575319	Pgl_GLEAN_10029024	CM007986.1	20814745	20817862	GO:0006508; proteolysis; Biological Process | GO:0008234; cysteine-type peptidase activity; Molecular Function		IPR003653; Peptidase C48, SUMO/Sentrin/Ubl1
QTL_12	Days to Heading	5	CM007986.1	0	58575319	Pgl_GLEAN_10029025	CM007986.1	20824333	20826741	GO:0004672; protein kinase activity; Molecular Function | GO:0004674; protein serine/threonine kinase activity; Molecular Function | GO:0004713; protein tyrosine kinase activity; Molecular Function | GO:0005524; ATP binding; Molecular Function | GO:0005529; sugar binding; Molecular Function | GO:0006468; protein phosphorylation; Biological Process	serine/threonine-protein kinase bri1, putative (EC:2.7.11.25 3.1.3.16); K13415 protein brassinosteroid insensitive 1 [EC:2.7.10.1 2.7.11.1]	IPR000719; Protein kinase, catalytic domain | IPR001480; Bulb-type lectin domain | IPR002290; Serine/threonine- / dual-specificity protein kinase, catalytic domain | IPR008271; Serine/threonine-protein kinase, active site | IPR017441; Protein kinase, ATP binding site | IPR020635; Tyrosine-protein kinase, catalytic domain
QTL_12	Days to Heading	5	CM007986.1	0	58575319	Pgl_GLEAN_10029026	CM007986.1	27930055	27931521	GO:0003677; DNA binding; Molecular Function | GO:0006275; regulation of DNA replication; Biological Process | GO:0030337; DNA polymerase processivity factor activity; Molecular Function | GO:0043626; PCNA complex; Cellular Component	hypothetical protein; K04802 proliferating cell nuclear antigen	IPR000730; Proliferating cell nuclear antigen, PCNA | IPR022648; Proliferating cell nuclear antigen, PCNA, N-terminal | IPR022649; Proliferating cell nuclear antigen, PCNA, C-terminal
QTL_12	Days to Heading	5	CM007986.1	0	58575319	Pgl_GLEAN_10029027	CM007986.1	27802315	27802596
QTL_12	Days to Heading	5	CM007986.1	0	58575319	Pgl_GLEAN_10029028	CM007986.1	27773643	27774392
QTL_12	Days to Heading	5	CM007986.1	0	58575319	Pgl_GLEAN_10029029	CM007986.1	27772653	27773087
QTL_12	Days to Heading	5	CM007986.1	0	58575319	Pgl_GLEAN_10029030	CM007986.1	27475453	27475953
QTL_12	Days to Heading	5	CM007986.1	0	58575319	Pgl_GLEAN_10029031	CM007986.1	27465415	27465891	GO:0030570; pectate lyase activity; Molecular Function	hypothetical protein; K01728 pectate lyase [EC:4.2.2.2]	IPR007524; Pectate lyase, N-terminal
QTL_12	Days to Heading	5	CM007986.1	0	58575319	Pgl_GLEAN_10029032	CM007986.1	27151817	27152753
QTL_12	Days to Heading	5	CM007986.1	0	58575319	Pgl_GLEAN_10029033	CM007986.1	27074066	27074383
QTL_12	Days to Heading	5	CM007986.1	0	58575319	Pgl_GLEAN_10029034	CM007986.1	27052795	27059708
QTL_12	Days to Heading	5	CM007986.1	0	58575319	Pgl_GLEAN_10029035	CM007986.1	27024886	27025212
QTL_12	Days to Heading	5	CM007986.1	0	58575319	Pgl_GLEAN_10029036	CM007986.1	26634388	26635215
QTL_12	Days to Heading	5	CM007986.1	0	58575319	Pgl_GLEAN_10029588	CM007986.1	18139734	18143227
QTL_12	Days to Heading	5	CM007986.1	0	58575319	Pgl_GLEAN_10029589	CM007986.1	17783866	17790586	GO:0003677; DNA binding; Molecular Function	hypothetical protein; K04650 nuclear receptor co-repressor 1	IPR001005; SANT/Myb domain | IPR017884; SANT domain
QTL_12	Days to Heading	5	CM007986.1	0	58575319	Pgl_GLEAN_10029590	CM007986.1	17351248	17351637
QTL_12	Days to Heading	5	CM007986.1	0	58575319	Pgl_GLEAN_10029591	CM007986.1	17333980	17334279
QTL_12	Days to Heading	5	CM007986.1	0	58575319	Pgl_GLEAN_10029592	CM007986.1	17171929	17172495		Os04g0252200; K14401 cleavage and polyadenylation specificity factor subunit 1
QTL_12	Days to Heading	5	CM007986.1	0	58575319	Pgl_GLEAN_10029593	CM007986.1	17151219	17155649	GO:0003676; nucleic acid binding; Molecular Function | GO:0005634; nucleus; Cellular Component	hypothetical protein LOC100256706; K14401 cleavage and polyadenylation specificity factor subunit 1	IPR004871; Cleavage/polyadenylation specificity factor, A subunit, C-terminal
QTL_12	Days to Heading	5	CM007986.1	0	58575319	Pgl_GLEAN_10029594	CM007986.1	17144569	17145444
QTL_12	Days to Heading	5	CM007986.1	0	58575319	Pgl_GLEAN_10029595	CM007986.1	17101544	17107394		hypothetical protein; K14401 cleavage and polyadenylation specificity factor subunit 1
QTL_12	Days to Heading	5	CM007986.1	0	58575319	Pgl_GLEAN_10030091	CM007986.1	22614328	22614789
QTL_12	Days to Heading	5	CM007986.1	0	58575319	Pgl_GLEAN_10030092	CM007986.1	22664230	22667342
QTL_12	Days to Heading	5	CM007986.1	0	58575319	Pgl_GLEAN_10030093	CM007986.1	22697530	22697799
QTL_12	Days to Heading	5	CM007986.1	0	58575319	Pgl_GLEAN_10030094	CM007986.1	22735612	22737976
QTL_12	Days to Heading	5	CM007986.1	0	58575319	Pgl_GLEAN_10030095	CM007986.1	23035451	23039115
QTL_12	Days to Heading	5	CM007986.1	0	58575319	Pgl_GLEAN_10030096	CM007986.1	23045380	23046273	GO:0005198; structural molecule activity; Molecular Function | GO:0005515; protein binding; Molecular Function | GO:0006886; intracellular protein transport; Biological Process | GO:0016192; vesicle-mediated transport; Biological Process | GO:0030117; membrane coat; Cellular Component	hypothetical protein; K05236 coatomer protein complex, subunit alpha (xenin)	IPR001440; Tetratricopeptide TPR-1 | IPR006692; Coatomer, WD associated region
QTL_12	Days to Heading	5	CM007986.1	0	58575319	Pgl_GLEAN_10030097	CM007986.1	23262016	23263335
QTL_12	Days to Heading	5	CM007986.1	0	58575319	Pgl_GLEAN_10030098	CM007986.1	23382648	23383968
QTL_12	Days to Heading	5	CM007986.1	0	58575319	Pgl_GLEAN_10030099	CM007986.1	23390403	23391167
QTL_12	Days to Heading	5	CM007986.1	0	58575319	Pgl_GLEAN_10030100	CM007986.1	23395240	23395931	GO:0003735; structural constituent of ribosome; Molecular Function | GO:0005622; intracellular; Cellular Component | GO:0005840; ribosome; Cellular Component | GO:0006412; translation; Biological Process	ribosomal protein L39e, putative; K02924 large subunit ribosomal protein L39e	IPR000077; Ribosomal protein L39e | IPR020083; Ribosomal protein L39e, conserved site
QTL_12	Days to Heading	5	CM007986.1	0	58575319	Pgl_GLEAN_10030101	CM007986.1	23448580	23449180
QTL_12	Days to Heading	5	CM007986.1	0	58575319	Pgl_GLEAN_10030102	CM007986.1	23510894	23511507	GO:0008270; zinc ion binding; Molecular Function		IPR010666; Zinc finger, GRF-type
QTL_12	Days to Heading	5	CM007986.1	0	58575319	Pgl_GLEAN_10030103	CM007986.1	23512324	23521547	GO:0055085; transmembrane transport; Biological Process	Periodic tryptophan protein 2 homolog; K14558 periodic tryptophan protein 2	IPR013657; UAA transporter
QTL_12	Days to Heading	5	CM007986.1	0	58575319	Pgl_GLEAN_10030104	CM007986.1	23612019	23612267		hypothetical protein; K14487 auxin responsive GH3 gene family	IPR004993; GH3 auxin-responsive promoter
QTL_12	Days to Heading	5	CM007986.1	0	58575319	Pgl_GLEAN_10030105	CM007986.1	23684872	23687979	GO:0006457; protein folding; Biological Process | GO:0031072; heat shock protein binding; Molecular Function | GO:0051082; unfolded protein binding; Molecular Function	similar to DnaJ (Hsp40) homolog, subfamily B, member 12; K09518 DnaJ homolog subfamily B member 12	IPR001623; Heat shock protein DnaJ, N-terminal | IPR003095; Heat shock protein DnaJ | IPR018253; Heat shock protein DnaJ, conserved site | IPR024593; Domain of unknown function DUF3444
QTL_12	Days to Heading	5	CM007986.1	0	58575319	Pgl_GLEAN_10030106	CM007986.1	24052015	24055312
QTL_12	Days to Heading	5	CM007986.1	0	58575319	Pgl_GLEAN_10030450	CM007986.1	42699101	42699430
QTL_12	Days to Heading	5	CM007986.1	0	58575319	Pgl_GLEAN_10030451	CM007986.1	42638296	42638712
QTL_12	Days to Heading	5	CM007986.1	0	58575319	Pgl_GLEAN_10030452	CM007986.1	42637208	42637465
QTL_12	Days to Heading	5	CM007986.1	0	58575319	Pgl_GLEAN_10030453	CM007986.1	42627870	42628268
QTL_12	Days to Heading	5	CM007986.1	0	58575319	Pgl_GLEAN_10030454	CM007986.1	42618870	42620662
QTL_12	Days to Heading	5	CM007986.1	0	58575319	Pgl_GLEAN_10030455	CM007986.1	42586410	42587197
QTL_12	Days to Heading	5	CM007986.1	0	58575319	Pgl_GLEAN_10030456	CM007986.1	42581843	42583380
QTL_12	Days to Heading	5	CM007986.1	0	58575319	Pgl_GLEAN_10030457	CM007986.1	42572343	42572684
QTL_12	Days to Heading	5	CM007986.1	0	58575319	Pgl_GLEAN_10030458	CM007986.1	42479275	42479814
QTL_12	Days to Heading	5	CM007986.1	0	58575319	Pgl_GLEAN_10030459	CM007986.1	42382692	42383018
QTL_12	Days to Heading	5	CM007986.1	0	58575319	Pgl_GLEAN_10030460	CM007986.1	42288652	42288960
QTL_12	Days to Heading	5	CM007986.1	0	58575319	Pgl_GLEAN_10030461	CM007986.1	42158153	42160981	GO:0003700; sequence-specific DNA binding transcription factor activity; Molecular Function | GO:0005634; nucleus; Cellular Component | GO:0006355; regulation of transcription, DNA-dependent; Biological Process		IPR002487; Transcription factor, K-box | IPR013212; Mad3/BUB1 homology region 1 | IPR015661; Mitotic checkpoint serine/threonine protein kinase, Bub1
QTL_12	Days to Heading	5	CM007986.1	0	58575319	Pgl_GLEAN_10030462	CM007986.1	42070338	42070697
QTL_12	Days to Heading	5	CM007986.1	0	58575319	Pgl_GLEAN_10030463	CM007986.1	42052870	42056825
QTL_12	Days to Heading	5	CM007986.1	0	58575319	Pgl_GLEAN_10030464	CM007986.1	42016072	42029071
QTL_12	Days to Heading	5	CM007986.1	0	58575319	Pgl_GLEAN_10030465	CM007986.1	41956125	41956630
QTL_12	Days to Heading	5	CM007986.1	0	58575319	Pgl_GLEAN_10030466	CM007986.1	41913962	41914332
QTL_12	Days to Heading	5	CM007986.1	0	58575319	Pgl_GLEAN_10030467	CM007986.1	41788420	41789016	GO:0008270; zinc ion binding; Molecular Function		IPR010666; Zinc finger, GRF-type
QTL_12	Days to Heading	5	CM007986.1	0	58575319	Pgl_GLEAN_10030468	CM007986.1	41688169	41689017
QTL_12	Days to Heading	5	CM007986.1	0	58575319	Pgl_GLEAN_10030469	CM007986.1	41456032	41456645
QTL_12	Days to Heading	5	CM007986.1	0	58575319	Pgl_GLEAN_10030470	CM007986.1	41446443	41453958	GO:0006812; cation transport; Biological Process | GO:0008324; cation transmembrane transporter activity; Molecular Function | GO:0016021; integral to membrane; Cellular Component | GO:0055085; transmembrane transport; Biological Process	hypothetical protein; K14696 solute carrier family 30 (zinc transporter), member 9	IPR002524; Cation efflux protein
QTL_12	Days to Heading	5	CM007986.1	0	58575319	Pgl_GLEAN_10030471	CM007986.1	41355269	41355961
QTL_12	Days to Heading	5	CM007986.1	0	58575319	Pgl_GLEAN_10030472	CM007986.1	41217859	41218281
QTL_12	Days to Heading	5	CM007986.1	0	58575319	Pgl_GLEAN_10030473	CM007986.1	41193178	41196102
QTL_12	Days to Heading	5	CM007986.1	0	58575319	Pgl_GLEAN_10033539	CM007986.1	31095390	31098302
QTL_12	Days to Heading	5	CM007986.1	0	58575319	Pgl_GLEAN_10033540	CM007986.1	31060877	31061351
QTL_12	Days to Heading	5	CM007986.1	0	58575319	Pgl_GLEAN_10033541	CM007986.1	31056086	31056553
QTL_12	Days to Heading	5	CM007986.1	0	58575319	Pgl_GLEAN_10033542	CM007986.1	31042660	31043584
QTL_12	Days to Heading	5	CM007986.1	0	58575319	Pgl_GLEAN_10033543	CM007986.1	30999429	30999773
QTL_12	Days to Heading	5	CM007986.1	0	58575319	Pgl_GLEAN_10033544	CM007986.1	30992572	30996692
QTL_12	Days to Heading	5	CM007986.1	0	58575319	Pgl_GLEAN_10033545	CM007986.1	30701168	30701626
QTL_12	Days to Heading	5	CM007986.1	0	58575319	Pgl_GLEAN_10033546	CM007986.1	30695532	30696503
QTL_12	Days to Heading	5	CM007986.1	0	58575319	Pgl_GLEAN_10033547	CM007986.1	30691031	30691554		mannosyl-oligosaccharide alpha-1,2-mannosidase, putative ; K10086 ER degradation enhancer, mannosidase alpha-like 3	IPR003137; Protease-associated domain, PA
QTL_12	Days to Heading	5	CM007986.1	0	58575319	Pgl_GLEAN_10033548	CM007986.1	30689245	30689502
QTL_12	Days to Heading	5	CM007986.1	0	58575319	Pgl_GLEAN_10033549	CM007986.1	30385005	30385442
QTL_12	Days to Heading	5	CM007986.1	0	58575319	Pgl_GLEAN_10033550	CM007986.1	30190772	30191179
QTL_12	Days to Heading	5	CM007986.1	0	58575319	Pgl_GLEAN_10033551	CM007986.1	30122431	30122715
QTL_12	Days to Heading	5	CM007986.1	0	58575319	Pgl_GLEAN_10033552	CM007986.1	30114640	30116973	GO:0008270; zinc ion binding; Molecular Function		IPR010666; Zinc finger, GRF-type
QTL_12	Days to Heading	5	CM007986.1	0	58575319	Pgl_GLEAN_10033553	CM007986.1	30069493	30069894
QTL_12	Days to Heading	5	CM007986.1	0	58575319	Pgl_GLEAN_10033554	CM007986.1	30059014	30059459
QTL_12	Days to Heading	5	CM007986.1	0	58575319	Pgl_GLEAN_10033555	CM007986.1	30057752	30058901
QTL_12	Days to Heading	5	CM007986.1	0	58575319	Pgl_GLEAN_10033556	CM007986.1	30044306	30049819	GO:0016787; hydrolase activity; Molecular Function	hypothetical protein LOC100248170; K01113 alkaline phosphatase D [EC:3.1.3.1]	IPR004843; Metallophosphoesterase domain
QTL_12	Days to Heading	5	CM007986.1	0	58575319	Pgl_GLEAN_10033557	CM007986.1	29976939	29977444
QTL_12	Days to Heading	5	CM007986.1	0	58575319	Pgl_GLEAN_10033558	CM007986.1	29899531	29899782
QTL_12	Days to Heading	5	CM007986.1	0	58575319	Pgl_GLEAN_10033559	CM007986.1	29886651	29898443	GO:0003924; GTPase activity; Molecular Function | GO:0005525; GTP binding; Molecular Function	hypothetical protein; K03267 G1 to S phase transition protein	IPR000795; Protein synthesis factor, GTP-binding | IPR004160; Translation elongation factor EFTu/EF1A, C-terminal | IPR004161; Translation elongation factor EFTu/EF1A, domain 2
QTL_12	Days to Heading	5	CM007986.1	0	58575319	Pgl_GLEAN_10033560	CM007986.1	29623154	29624120
QTL_12	Days to Heading	5	CM007986.1	0	58575319	Pgl_GLEAN_10033561	CM007986.1	29617260	29619106	GO:0005515; protein binding; Molecular Function | GO:0008152; metabolic process; Biological Process | GO:0016757; transferase activity, transferring glycosyl groups; Molecular Function	bf1; blue fluorescent1; K00766 anthranilate phosphoribosyltransferase [EC:2.4.2.18]	IPR000312; Glycosyl transferase, family 3 | IPR001680; WD40 repeat | IPR017986; WD40-repeat-containing domain
QTL_12	Days to Heading	5	CM007986.1	0	58575319	Pgl_GLEAN_10033562	CM007986.1	29567720	29568248
QTL_12	Days to Heading	5	CM007986.1	0	58575319	Pgl_GLEAN_10033563	CM007986.1	29515547	29516614	GO:0016021; integral to membrane; Cellular Component		IPR004240; Nonaspanin (TM9SF)
QTL_12	Days to Heading	5	CM007986.1	0	58575319	Pgl_GLEAN_10033564	CM007986.1	29496341	29496793
QTL_12	Days to Heading	5	CM007986.1	0	58575319	Pgl_GLEAN_10033565	CM007986.1	29305314	29311221	GO:0005524; ATP binding; Molecular Function | GO:0015991; ATP hydrolysis coupled proton transport; Biological Process | GO:0015992; proton transport; Biological Process | GO:0016469; proton-transporting two-sector ATPase complex; Cellular Component | GO:0016820; hydrolase activity, acting on acid anhydrides, catalyzing transmembrane movement of substances; Molecular Function | GO:0033178; proton-…	vacuolar ATP synthase subunit B; K02147 V-type H+-transporting ATPase subunit B [EC:3.6.3.14]	IPR000194; ATPase, F1/V1/A1 complex, alpha/beta subunit, nucleotide-binding domain | IPR000793; ATPase, F1/V1/A1 complex, alpha/beta subunit, C-terminal | IPR004100; ATPase, F1/V1/A1 complex, alpha/beta subunit, N-terminal | IPR020003; ATPase, alpha/beta subunit, nucleotide-binding domain, active site
QTL_12	Days to Heading	5	CM007986.1	0	58575319	Pgl_GLEAN_10035275	CM007986.1	14525470	14528148
QTL_12	Days to Heading	5	CM007986.1	0	58575319	Pgl_GLEAN_10035276	CM007986.1	14620978	14622008
QTL_12	Days to Heading	5	CM007986.1	0	58575319	Pgl_GLEAN_10035277	CM007986.1	14912688	14913994
QTL_12	Days to Heading	5	CM007986.1	0	58575319	Pgl_GLEAN_10035278	CM007986.1	14953176	14955023
QTL_12	Days to Heading	5	CM007986.1	0	58575319	Pgl_GLEAN_10035279	CM007986.1	15073298	15078194
QTL_12	Days to Heading	5	CM007986.1	0	58575319	Pgl_GLEAN_10035280	CM007986.1	15078658	15079515
QTL_12	Days to Heading	5	CM007986.1	0	58575319	Pgl_GLEAN_10035281	CM007986.1	15261961	15262365
QTL_12	Days to Heading	5	CM007986.1	0	58575319	Pgl_GLEAN_10035282	CM007986.1	15301217	15302901	GO:0003676; nucleic acid binding; Molecular Function | GO:0005622; intracellular; Cellular Component | GO:0006139; nucleobase-containing compound metabolic process; Biological Process | GO:0008408; 3'-5' exonuclease activity; Molecular Function		IPR002562; 3'-5' exonuclease domain
QTL_12	Days to Heading	5	CM007986.1	0	58575319	Pgl_GLEAN_10035283	CM007986.1	15340999	15342140
QTL_12	Days to Heading	5	CM007986.1	0	58575319	Pgl_GLEAN_10035284	CM007986.1	15343424	15343729
QTL_12	Days to Heading	5	CM007986.1	0	58575319	Pgl_GLEAN_10035285	CM007986.1	15409301	15409570
QTL_12	Days to Heading	5	CM007986.1	0	58575319	Pgl_GLEAN_10035286	CM007986.1	15447022	15448314
QTL_12	Days to Heading	5	CM007986.1	0	58575319	Pgl_GLEAN_10035287	CM007986.1	15628194	15628892
QTL_12	Days to Heading	5	CM007986.1	0	58575319	Pgl_GLEAN_10035288	CM007986.1	15695009	15695434
QTL_12	Days to Heading	5	CM007986.1	0	58575319	Pgl_GLEAN_10035289	CM007986.1	15704994	15705472
QTL_12	Days to Heading	5	CM007986.1	0	58575319	Pgl_GLEAN_10035290	CM007986.1	15744849	15745412
QTL_12	Days to Heading	5	CM007986.1	0	58575319	Pgl_GLEAN_10035291	CM007986.1	16054301	16054804
QTL_12	Days to Heading	5	CM007986.1	0	58575319	Pgl_GLEAN_10035292	CM007986.1	16072264	16074592
QTL_12	Days to Heading	5	CM007986.1	0	58575319	Pgl_GLEAN_10035293	CM007986.1	16075195	16078660		hypothetical protein; K11418 histone deacetylase 11 [EC:3.5.1.98]	IPR000286; Histone deacetylase superfamily | IPR023801; Histone deacetylase domain
QTL_12	Days to Heading	5	CM007986.1	0	58575319	Pgl_GLEAN_10035294	CM007986.1	16083595	16083867
QTL_12	Days to Heading	5	CM007986.1	0	58575319	Pgl_GLEAN_10035295	CM007986.1	16095764	16096054
QTL_12	Days to Heading	5	CM007986.1	0	58575319	Pgl_GLEAN_10035296	CM007986.1	16141325	16141573
QTL_12	Days to Heading	5	CM007986.1	0	58575319	Pgl_GLEAN_10035297	CM007986.1	16204052	16214753		hypothetical protein; K13422 transcription factor MYC2	IPR011598; Helix-loop-helix DNA-binding
QTL_12	Days to Heading	5	CM007986.1	0	58575319	Pgl_GLEAN_10035298	CM007986.1	16277949	16278761
QTL_13	Days to Heading	5	CM007986.1	58575319	63430904	Pgl_GLEAN_10000637	CM007986.1	63034711	63037090
QTL_13	Days to Heading	5	CM007986.1	58575319	63430904	Pgl_GLEAN_10001026	CM007986.1	61216202	61218581
QTL_13	Days to Heading	5	CM007986.1	58575319	63430904	Pgl_GLEAN_10001027	CM007986.1	61202774	61203322
QTL_13	Days to Heading	5	CM007986.1	58575319	63430904	Pgl_GLEAN_10001028	CM007986.1	61189922	61191144	GO:0003700; sequence-specific DNA binding transcription factor activity; Molecular Function | GO:0006355; regulation of transcription, DNA-dependent; Biological Process | GO:0043565; sequence-specific DNA binding; Molecular Function	WRKY transcription factor, putative; K13424 WRKY transcription factor 33	IPR003657; DNA-binding WRKY
QTL_13	Days to Heading	5	CM007986.1	58575319	63430904	Pgl_GLEAN_10001151	CM007986.1	63207329	63211620	GO:0004672; protein kinase activity; Molecular Function | GO:0004674; protein serine/threonine kinase activity; Molecular Function | GO:0004713; protein tyrosine kinase activity; Molecular Function | GO:0005524; ATP binding; Molecular Function | GO:0006468; protein phosphorylation; Biological Process	CTR1; serine/threonine protein kinase 1, CTR1; K14510 serine/threonine-protein kinase CTR1 [EC:2.7.11.1]	IPR000719; Protein kinase, catalytic domain | IPR001245; Serine-threonine/tyrosine-protein kinase catalytic domain | IPR002290; Serine/threonine- / dual-specificity protein kinase, catalytic domain | IPR008271; Serine/threonine-protein kinase, active site | IPR017441; Protein kinase, ATP binding site | IPR020635; Tyrosine-protein kinase, catalytic domain
QTL_13	Days to Heading	5	CM007986.1	58575319	63430904	Pgl_GLEAN_10001152	CM007986.1	63216158	63216529
QTL_13	Days to Heading	5	CM007986.1	58575319	63430904	Pgl_GLEAN_10001514	CM007986.1	60781036	60786757	GO:0006508; proteolysis; Biological Process | GO:0008236; serine-type peptidase activity; Molecular Function	hypothetical protein; K01285 lysosomal Pro-X carboxypeptidase [EC:3.4.16.2]	IPR008758; Peptidase S28
QTL_13	Days to Heading	5	CM007986.1	58575319	63430904	Pgl_GLEAN_10001515	CM007986.1	60739313	60740830
QTL_13	Days to Heading	5	CM007986.1	58575319	63430904	Pgl_GLEAN_10002817	CM007986.1	61049817	61050470
QTL_13	Days to Heading	5	CM007986.1	58575319	63430904	Pgl_GLEAN_10003946	CM007986.1	63305730	63308273
QTL_13	Days to Heading	5	CM007986.1	58575319	63430904	Pgl_GLEAN_10003947	CM007986.1	63347773	63348135
QTL_13	Days to Heading	5	CM007986.1	58575319	63430904	Pgl_GLEAN_10003948	CM007986.1	63363058	63374607	GO:0000166; nucleotide binding; Molecular Function | GO:0004812; aminoacyl-tRNA ligase activity; Molecular Function | GO:0004822; isoleucine-tRNA ligase activity; Molecular Function | GO:0005524; ATP binding; Molecular Function | GO:0005737; cytoplasm; Cellular Component | GO:0006418; tRNA aminoacylation for protein translation; Biological Process | GO:0006428; isoleucyl-tRNA aminoacylation; Biol…	hypothetical protein; K01870 isoleucyl-tRNA synthetase [EC:6.1.1.5]	IPR001412; Aminoacyl-tRNA synthetase, class I, conserved site | IPR002300; Aminoacyl-tRNA synthetase, class Ia | IPR002301; Isoleucyl-tRNA synthetase | IPR013155; Valyl/Leucyl/Isoleucyl-tRNA synthetase, class I, anticodon-binding | IPR015413; Methionyl/Leucyl tRNA synthetase
QTL_13	Days to Heading	5	CM007986.1	58575319	63430904	Pgl_GLEAN_10003949	CM007986.1	63375835	63376875
QTL_13	Days to Heading	5	CM007986.1	58575319	63430904	Pgl_GLEAN_10003950	CM007986.1	63380089	63380322
QTL_13	Days to Heading	5	CM007986.1	58575319	63430904	Pgl_GLEAN_10003951	CM007986.1	63396140	63397171	GO:0009058; biosynthetic process; Biological Process | GO:0016844; strictosidine synthase activity; Molecular Function	SS2; SS2 (STRICTOSIDINE SYNTHASE 2); strictosidine synthase; K01757 strictosidine synthase [EC:4.3.3.2]	IPR018119; Strictosidine synthase, conserved region
QTL_13	Days to Heading	5	CM007986.1	58575319	63430904	Pgl_GLEAN_10003952	CM007986.1	63402875	63403402
QTL_13	Days to Heading	5	CM007986.1	58575319	63430904	Pgl_GLEAN_10003953	CM007986.1	63423001	63424028	GO:0009058; biosynthetic process; Biological Process | GO:0016844; strictosidine synthase activity; Molecular Function	strictosidine synthase family protein; K01757 strictosidine synthase [EC:4.3.3.2]	IPR018119; Strictosidine synthase, conserved region
QTL_13	Days to Heading	5	CM007986.1	58575319	63430904	Pgl_GLEAN_10003954	CM007986.1	63424387	63427181
QTL_13	Days to Heading	5	CM007986.1	58575319	63430904	Pgl_GLEAN_10009268	CM007986.1	60017769	60018188	GO:0004351; glutamate decarboxylase activity; Molecular Function | GO:0006536; glutamate metabolic process; Biological Process | GO:0016831; carboxy-lyase activity; Molecular Function | GO:0019752; carboxylic acid metabolic process; Biological Process | GO:0030170; pyridoxal phosphate binding; Molecular Function	hypothetical protein; K01580 glutamate decarboxylase [EC:4.1.1.15]	IPR002129; Pyridoxal phosphate-dependent decarboxylase | IPR010107; Glutamate decarboxylase
QTL_13	Days to Heading	5	CM007986.1	58575319	63430904	Pgl_GLEAN_10009269	CM007986.1	60083291	60084157
QTL_13	Days to Heading	5	CM007986.1	58575319	63430904	Pgl_GLEAN_10009270	CM007986.1	60119143	60119412	GO:0004351; glutamate decarboxylase activity; Molecular Function | GO:0006536; glutamate metabolic process; Biological Process | GO:0016831; carboxy-lyase activity; Molecular Function | GO:0019752; carboxylic acid metabolic process; Biological Process | GO:0030170; pyridoxal phosphate binding; Molecular Function	hypothetical protein; K01580 glutamate decarboxylase [EC:4.1.1.15]	IPR002129; Pyridoxal phosphate-dependent decarboxylase | IPR010107; Glutamate decarboxylase
QTL_13	Days to Heading	5	CM007986.1	58575319	63430904	Pgl_GLEAN_10009271	CM007986.1	60127436	60128542	GO:0003824; catalytic activity; Molecular Function | GO:0044237; cellular metabolic process; Biological Process | GO:0050662; coenzyme binding; Molecular Function	hypothetical protein; K02377 GDP-L-fucose synthase [EC:1.1.1.271]	IPR001509; NAD-dependent epimerase/dehydratase
QTL_13	Days to Heading	5	CM007986.1	58575319	63430904	Pgl_GLEAN_10009272	CM007986.1	60386440	60387503	GO:0003824; catalytic activity; Molecular Function | GO:0044237; cellular metabolic process; Biological Process | GO:0050662; coenzyme binding; Molecular Function	GDP-L-fucose synthase 1; K02377 GDP-L-fucose synthase [EC:1.1.1.271]	IPR001509; NAD-dependent epimerase/dehydratase
QTL_13	Days to Heading	5	CM007986.1	58575319	63430904	Pgl_GLEAN_10009273	CM007986.1	60441403	60446698	GO:0005506; iron ion binding; Molecular Function | GO:0006633; fatty acid biosynthetic process; Biological Process | GO:0016491; oxidoreductase activity; Molecular Function | GO:0055114; oxidation-reduction process; Biological Process		IPR006694; Fatty acid hydroxylase | IPR021940; Uncharacterised domain Wax2, C-terminal
QTL_13	Days to Heading	5	CM007986.1	58575319	63430904	Pgl_GLEAN_10009274	CM007986.1	60447211	60448661
QTL_13	Days to Heading	5	CM007986.1	58575319	63430904	Pgl_GLEAN_10009897	CM007986.1	59920714	59920947
QTL_13	Days to Heading	5	CM007986.1	58575319	63430904	Pgl_GLEAN_10009898	CM007986.1	59684460	59685754
QTL_13	Days to Heading	5	CM007986.1	58575319	63430904	Pgl_GLEAN_10009899	CM007986.1	59628255	59630792
QTL_13	Days to Heading	5	CM007986.1	58575319	63430904	Pgl_GLEAN_10025539	CM007986.1	58592627	58593016
QTL_13	Days to Heading	5	CM007986.1	58575319	63430904	Pgl_GLEAN_10025540	CM007986.1	58606691	58607251
QTL_13	Days to Heading	5	CM007986.1	58575319	63430904	Pgl_GLEAN_10025541	CM007986.1	58629826	58630669
QTL_13	Days to Heading	5	CM007986.1	58575319	63430904	Pgl_GLEAN_10025542	CM007986.1	58639337	58640247	GO:0005515; protein binding; Molecular Function | GO:0008270; zinc ion binding; Molecular Function	hypothetical protein; K11982 E3 ubiquitin-protein ligase RNF115/126 [EC:6.3.2.19]	IPR001841; Zinc finger, RING-type
QTL_13	Days to Heading	5	CM007986.1	58575319	63430904	Pgl_GLEAN_10025543	CM007986.1	58641669	58643741		Os06g0633800; K14207 solute carrier family 38 (sodium-coupled neutral amino acid transporter), member 2	IPR013057; Amino acid transporter, transmembrane | IPR018227; Tryptophan/tyrosine permease
QTL_13	Days to Heading	5	CM007986.1	58575319	63430904	Pgl_GLEAN_10025544	CM007986.1	58693432	58697679		conserved expressed protein ; K06889
QTL_13	Days to Heading	5	CM007986.1	58575319	63430904	Pgl_GLEAN_10025545	CM007986.1	58715018	58716811
QTL_13	Days to Heading	5	CM007986.1	58575319	63430904	Pgl_GLEAN_10025546	CM007986.1	58718122	58720655	GO:0003723; RNA binding; Molecular Function | GO:0003964; RNA-directed DNA polymerase activity; Molecular Function | GO:0006278; RNA-dependent DNA replication; Biological Process | GO:0006397; mRNA processing; Biological Process		IPR000477; Reverse transcriptase | IPR024937; Domain X
QTL_13	Days to Heading	5	CM007986.1	58575319	63430904	Pgl_GLEAN_10025547	CM007986.1	58722393	58725001	GO:0016787; hydrolase activity; Molecular Function		IPR000086; NUDIX hydrolase domain | IPR003293; Nudix hydrolase 6-like | IPR020084; NUDIX hydrolase, conserved site | IPR020476; NUDIX hydrolase
QTL_13	Days to Heading	5	CM007986.1	58575319	63430904	Pgl_GLEAN_10025548	CM007986.1	58727522	58732894	GO:0004672; protein kinase activity; Molecular Function | GO:0004713; protein tyrosine kinase activity; Molecular Function | GO:0005524; ATP binding; Molecular Function | GO:0006468; protein phosphorylation; Biological Process	si606018d05; LOC100283091; K13430 serine/threonine-protein kinase PBS1 [EC:2.7.11.1]	IPR000719; Protein kinase, catalytic domain | IPR002290; Serine/threonine- / dual-specificity protein kinase, catalytic domain | IPR013210; Leucine-rich repeat-containing N-terminal, type 2 | IPR020635; Tyrosine-protein kinase, catalytic domain
QTL_13	Days to Heading	5	CM007986.1	58575319	63430904	Pgl_GLEAN_10025549	CM007986.1	58737551	58740638	GO:0005515; protein binding; Molecular Function	hypothetical protein; K14012 UBX domain-containing protein 1	IPR001012; UBX | IPR012989; SEP domain
QTL_13	Days to Heading	5	CM007986.1	58575319	63430904	Pgl_GLEAN_10025550	CM007986.1	58747932	58750180
QTL_13	Days to Heading	5	CM007986.1	58575319	63430904	Pgl_GLEAN_10025551	CM007986.1	58757196	58757720
QTL_13	Days to Heading	5	CM007986.1	58575319	63430904	Pgl_GLEAN_10025552	CM007986.1	58769458	58770038
QTL_13	Days to Heading	5	CM007986.1	58575319	63430904	Pgl_GLEAN_10025553	CM007986.1	58773604	58775869			IPR021924; Protein of unknown function DUF3537
QTL_13	Days to Heading	5	CM007986.1	58575319	63430904	Pgl_GLEAN_10025554	CM007986.1	58780197	58782298	GO:0006629; lipid metabolic process; Biological Process	LIPF; lipase, gastric; K14452 gastric triacylglycerol lipase [EC:3.1.1.3]	IPR006693; Partial AB-hydrolase lipase domain
QTL_13	Days to Heading	5	CM007986.1	58575319	63430904	Pgl_GLEAN_10025555	CM007986.1	58784282	58785809	GO:0003723; RNA binding; Molecular Function	partner of Nob1; K11884 RNA-binding protein PNO1	IPR004087; K Homology domain | IPR004088; K Homology domain, type 1
QTL_13	Days to Heading	5	CM007986.1	58575319	63430904	Pgl_GLEAN_10025556	CM007986.1	58786619	58787320	GO:0005509; calcium ion binding; Molecular Function | GO:0009523; photosystem II; Cellular Component | GO:0009654; oxygen evolving complex; Cellular Component | GO:0015979; photosynthesis; Biological Process | GO:0019898; extrinsic to membrane; Cellular Component	Os07g0141400; K02717 photosystem II oxygen-evolving enhancer protein 2	IPR002683; Photosystem II PsbP, oxygen evolving complex
QTL_13	Days to Heading	5	CM007986.1	58575319	63430904	Pgl_GLEAN_10025557	CM007986.1	58806447	58806797
QTL_13	Days to Heading	5	CM007986.1	58575319	63430904	Pgl_GLEAN_10025558	CM007986.1	58861743	58863287
QTL_13	Days to Heading	5	CM007986.1	58575319	63430904	Pgl_GLEAN_10025559	CM007986.1	58866188	58866841
QTL_13	Days to Heading	5	CM007986.1	58575319	63430904	Pgl_GLEAN_10025560	CM007986.1	58906127	58906342
QTL_13	Days to Heading	5	CM007986.1	58575319	63430904	Pgl_GLEAN_10025561	CM007986.1	58949778	58950344	GO:0003700; sequence-specific DNA binding transcription factor activity; Molecular Function | GO:0006355; regulation of transcription, DNA-dependent; Biological Process	hypothetical protein; K09286 EREBP-like factor	IPR001471; AP2/ERF domain
QTL_13	Days to Heading	5	CM007986.1	58575319	63430904	Pgl_GLEAN_10025562	CM007986.1	58965193	58969742			IPR008700; Pathogenic type III effector avirulence factor Avr cleavage site
QTL_13	Days to Heading	5	CM007986.1	58575319	63430904	Pgl_GLEAN_10025563	CM007986.1	59076070	59077895
QTL_13	Days to Heading	5	CM007986.1	58575319	63430904	Pgl_GLEAN_10025564	CM007986.1	59086222	59087491	GO:0004672; protein kinase activity; Molecular Function | GO:0004674; protein serine/threonine kinase activity; Molecular Function | GO:0004713; protein tyrosine kinase activity; Molecular Function | GO:0005524; ATP binding; Molecular Function | GO:0006468; protein phosphorylation; Biological Process	drkD; DRK subfamily protein kinase; K04424 sterile alpha motif and leucine zipper containing kinase AZK [EC:2.7.11.25]	IPR000719; Protein kinase, catalytic domain | IPR001245; Serine-threonine/tyrosine-protein kinase catalytic domain | IPR002290; Serine/threonine- / dual-specificity protein kinase, catalytic domain | IPR008271; Serine/threonine-protein kinase, active site | IPR020635; Tyrosine-protein kinase, catalytic domain
QTL_13	Days to Heading	5	CM007986.1	58575319	63430904	Pgl_GLEAN_10025565	CM007986.1	59087867	59088655	GO:0006629; lipid metabolic process; Biological Process | GO:0016788; hydrolase activity, acting on ester bonds; Molecular Function	Zeta-carotene desaturase, chloroplast precursor, putative (EC:1.14.99.30); K00514 zeta-carotene desaturase [EC:1.14.99.30]	IPR001087; Lipase, GDSL
QTL_13	Days to Heading	5	CM007986.1	58575319	63430904	Pgl_GLEAN_10025566	CM007986.1	59090289	59091632
QTL_13	Days to Heading	5	CM007986.1	58575319	63430904	Pgl_GLEAN_10025567	CM007986.1	59111062	59112550
QTL_13	Days to Heading	5	CM007986.1	58575319	63430904	Pgl_GLEAN_10025568	CM007986.1	59137359	59138216
QTL_13	Days to Heading	5	CM007986.1	58575319	63430904	Pgl_GLEAN_10025569	CM007986.1	59154222	59154746
QTL_13	Days to Heading	5	CM007986.1	58575319	63430904	Pgl_GLEAN_10025570	CM007986.1	59155685	59156800	GO:0031072; heat shock protein binding; Molecular Function		IPR001623; Heat shock protein DnaJ, N-terminal
QTL_13	Days to Heading	5	CM007986.1	58575319	63430904	Pgl_GLEAN_10025571	CM007986.1	59159382	59159687
QTL_13	Days to Heading	5	CM007986.1	58575319	63430904	Pgl_GLEAN_10025572	CM007986.1	59270671	59270991
QTL_13	Days to Heading	5	CM007986.1	58575319	63430904	Pgl_GLEAN_10025573	CM007986.1	59276026	59278520	GO:0008270; zinc ion binding; Molecular Function | GO:0016491; oxidoreductase activity; Molecular Function | GO:0016747; transferase activity, transferring acyl groups other than amino-acyl groups; Molecular Function | GO:0055114; oxidation-reduction process; Biological Process	cad, BM1; cinnamyl alcohol dehydrogenase (EC:1.1.1.195); K00083 cinnamyl-alcohol dehydrogenase [EC:1.1.1.195]	IPR002085; Alcohol dehydrogenase superfamily, zinc-type | IPR002328; Alcohol dehydrogenase, zinc-type, conserved site | IPR013149; Alcohol dehydrogenase, C-terminal | IPR013154; Alcohol dehydrogenase GroES-like | IPR020843; Polyketide synthase, enoylreductase
QTL_13	Days to Heading	5	CM007986.1	58575319	63430904	Pgl_GLEAN_10025574	CM007986.1	59331777	59331995		pco081562; LOC100281240; K09422 myb proto-oncogene protein, plant
QTL_13	Days to Heading	5	CM007986.1	58575319	63430904	Pgl_GLEAN_10025575	CM007986.1	59345064	59347728
QTL_13	Days to Heading	5	CM007986.1	58575319	63430904	Pgl_GLEAN_10025576	CM007986.1	59356377	59356872	GO:0000036; acyl carrier activity; Molecular Function | GO:0006633; fatty acid biosynthetic process; Biological Process | GO:0048037; cofactor binding; Molecular Function		IPR003231; Acyl carrier protein (ACP) | IPR006163; Phosphopantetheine-binding | IPR009081; Acyl carrier protein-like
QTL_13	Days to Heading	5	CM007986.1	58575319	63430904	Pgl_GLEAN_10025577	CM007986.1	59410157	59417311	GO:0003676; nucleic acid binding; Molecular Function | GO:0008270; zinc ion binding; Molecular Function	similar to predicted protein; K06093 partitioning defective protein 6	IPR000571; Zinc finger, CCCH-type
QTL_13	Days to Heading	5	CM007986.1	58575319	63430904	Pgl_GLEAN_10025578	CM007986.1	59418537	59420663			IPR022051; Protein of unknown function DUF3611
QTL_13	Days to Heading	5	CM007986.1	58575319	63430904	Pgl_GLEAN_10025579	CM007986.1	59426174	59434788	GO:0006071; glycerol metabolic process; Biological Process | GO:0008889; glycerophosphodiester phosphodiesterase activity; Molecular Function	hypothetical protein; K08773 RalA-binding protein 1	IPR001602; Uncharacterised protein family UPF0047 | IPR004129; Glycerophosphoryl diester phosphodiesterase
QTL_13	Days to Heading	5	CM007986.1	58575319	63430904	Pgl_GLEAN_10025580	CM007986.1	59437139	59440399	GO:0004672; protein kinase activity; Molecular Function | GO:0005524; ATP binding; Molecular Function | GO:0006468; protein phosphorylation; Biological Process	Os03g0717000; K00924 [EC:2.7.1.-]	IPR000719; Protein kinase, catalytic domain | IPR001245; Serine-threonine/tyrosine-protein kinase catalytic domain | IPR013210; Leucine-rich repeat-containing N-terminal, type 2
QTL_13	Days to Heading	5	CM007986.1	58575319	63430904	Pgl_GLEAN_10025581	CM007986.1	59446387	59448825
QTL_13	Days to Heading	5	CM007986.1	58575319	63430904	Pgl_GLEAN_10025582	CM007986.1	59454412	59457145	GO:0005515; protein binding; Molecular Function	hypothetical protein; K05402 toll-interacting protein	IPR000008; C2 calcium-dependent membrane targeting | IPR018029; C2 membrane targeting protein
QTL_13	Days to Heading	5	CM007986.1	58575319	63430904	Pgl_GLEAN_10025583	CM007986.1	59476489	59476710
QTL_13	Days to Heading	5	CM007986.1	58575319	63430904	Pgl_GLEAN_10031193	CM007986.1	61350666	61351646
QTL_13	Days to Heading	5	CM007986.1	58575319	63430904	Pgl_GLEAN_10031194	CM007986.1	61443989	61445588
QTL_13	Days to Heading	5	CM007986.1	58575319	63430904	Pgl_GLEAN_10031195	CM007986.1	61642508	61642809
QTL_13	Days to Heading	5	CM007986.1	58575319	63430904	Pgl_GLEAN_10031196	CM007986.1	61652816	61655404	GO:0004672; protein kinase activity; Molecular Function | GO:0004713; protein tyrosine kinase activity; Molecular Function | GO:0005524; ATP binding; Molecular Function | GO:0006468; protein phosphorylation; Biological Process	mtk-1; MTK1/MEKK4 homolog family member (mtk-1); K04428 mitogen-activated protein kinase kinase kinase 4 [EC:2.7.11.25]	IPR000719; Protein kinase, catalytic domain | IPR002290; Serine/threonine- / dual-specificity protein kinase, catalytic domain | IPR020635; Tyrosine-protein kinase, catalytic domain
QTL_13	Days to Heading	5	CM007986.1	58575319	63430904	Pgl_GLEAN_10031197	CM007986.1	61656277	61658843	GO:0006357; regulation of transcription from RNA polymerase II promoter; Biological Process | GO:0033588; Elongator holoenzyme complex; Cellular Component	hypothetical protein; K11375 elongator complex protein 4	IPR008728; Elongator complex protein 4
QTL_13	Days to Heading	5	CM007986.1	58575319	63430904	Pgl_GLEAN_10031198	CM007986.1	61690213	61692657	GO:0005506; iron ion binding; Molecular Function | GO:0009055; electron carrier activity; Molecular Function | GO:0016705; oxidoreductase activity, acting on paired donors, with incorporation or reduction of molecular oxygen; Molecular Function | GO:0020037; heme binding; Molecular Function | GO:0055114; oxidation-reduction process; Biological Process	CYP71A12 (cytochrome P450, family 71, subfamily A, polypeptide 12); electron carrier/ heme binding / iron ion binding / monooxygenase/ oxygen binding; K00517 [EC:1.14.-.-]	IPR001128; Cytochrome P450 | IPR002401; Cytochrome P450, E-class, group I | IPR017972; Cytochrome P450, conserved site
QTL_13	Days to Heading	5	CM007986.1	58575319	63430904	Pgl_GLEAN_10031199	CM007986.1	61729316	61730257
QTL_13	Days to Heading	5	CM007986.1	58575319	63430904	Pgl_GLEAN_10031200	CM007986.1	61778035	61780463	GO:0005506; iron ion binding; Molecular Function | GO:0009055; electron carrier activity; Molecular Function | GO:0016705; oxidoreductase activity, acting on paired donors, with incorporation or reduction of molecular oxygen; Molecular Function | GO:0020037; heme binding; Molecular Function | GO:0055114; oxidation-reduction process; Biological Process	CYP71A12 (cytochrome P450, family 71, subfamily A, polypeptide 12); electron carrier/ heme binding / iron ion binding / monooxygenase/ oxygen binding; K00517 [EC:1.14.-.-]	IPR001128; Cytochrome P450 | IPR002401; Cytochrome P450, E-class, group I
QTL_13	Days to Heading	5	CM007986.1	58575319	63430904	Pgl_GLEAN_10031201	CM007986.1	61874418	61876168	GO:0005506; iron ion binding; Molecular Function | GO:0009055; electron carrier activity; Molecular Function | GO:0016705; oxidoreductase activity, acting on paired donors, with incorporation or reduction of molecular oxygen; Molecular Function | GO:0020037; heme binding; Molecular Function | GO:0055114; oxidation-reduction process; Biological Process	hypothetical protein; K13027 tyrosine N-monooxygenase [EC:1.14.13.41]	IPR001128; Cytochrome P450 | IPR002401; Cytochrome P450, E-class, group I
QTL_13	Days to Heading	5	CM007986.1	58575319	63430904	Pgl_GLEAN_10031202	CM007986.1	61946233	61947993	GO:0008152; metabolic process; Biological Process | GO:0016491; oxidoreductase activity; Molecular Function	ZEP; zeaxanthin epoxidase; K09838 zeaxanthin epoxidase [EC:1.14.13.90]	IPR002938; Monooxygenase, FAD-binding | IPR003042; Aromatic-ring hydroxylase-like
QTL_13	Days to Heading	5	CM007986.1	58575319	63430904	Pgl_GLEAN_10031203	CM007986.1	62259947	62261478
QTL_13	Days to Heading	5	CM007986.1	58575319	63430904	Pgl_GLEAN_10031204	CM007986.1	62262339	62263013	GO:0005506; iron ion binding; Molecular Function | GO:0009055; electron carrier activity; Molecular Function | GO:0016705; oxidoreductase activity, acting on paired donors, with incorporation or reduction of molecular oxygen; Molecular Function | GO:0020037; heme binding; Molecular Function | GO:0055114; oxidation-reduction process; Biological Process	CYP71A19; electron carrier/ heme binding / iron ion binding / monooxygenase/ oxygen binding; K00517 [EC:1.14.-.-]	IPR001128; Cytochrome P450
QTL_13	Days to Heading	5	CM007986.1	58575319	63430904	Pgl_GLEAN_10031205	CM007986.1	62263120	62263902	GO:0005506; iron ion binding; Molecular Function | GO:0009055; electron carrier activity; Molecular Function | GO:0016705; oxidoreductase activity, acting on paired donors, with incorporation or reduction of molecular oxygen; Molecular Function | GO:0020037; heme binding; Molecular Function | GO:0055114; oxidation-reduction process; Biological Process	CYP71B23; electron carrier/ heme binding / iron ion binding / monooxygenase/ oxygen binding; K00517 [EC:1.14.-.-]	IPR001128; Cytochrome P450 | IPR002401; Cytochrome P450, E-class, group I | IPR017972; Cytochrome P450, conserved site
QTL_13	Days to Heading	5	CM007986.1	58575319	63430904	Pgl_GLEAN_10031206	CM007986.1	62351964	62353229	GO:0005515; protein binding; Molecular Function	TMK1; TMK1 (TRANSMEMBRANE KINASE 1); transmembrane receptor protein serine/threonine kinase; K00924 [EC:2.7.1.-]	IPR001611; Leucine-rich repeat | IPR003591; Leucine-rich repeat, typical subtype | IPR013210; Leucine-rich repeat-containing N-terminal, type 2
QTL_13	Days to Heading	5	CM007986.1	58575319	63430904	Pgl_GLEAN_10031207	CM007986.1	62375287	62377055	GO:0005506; iron ion binding; Molecular Function | GO:0009055; electron carrier activity; Molecular Function | GO:0016705; oxidoreductase activity, acting on paired donors, with incorporation or reduction of molecular oxygen; Molecular Function | GO:0020037; heme binding; Molecular Function | GO:0055114; oxidation-reduction process; Biological Process	CYP71B24; electron carrier/ heme binding / iron ion binding / monooxygenase/ oxygen binding; K00517 [EC:1.14.-.-]	IPR001128; Cytochrome P450 | IPR002401; Cytochrome P450, E-class, group I | IPR017972; Cytochrome P450, conserved site
QTL_13	Days to Heading	5	CM007986.1	58575319	63430904	Pgl_GLEAN_10031208	CM007986.1	62431403	62431897
QTL_13	Days to Heading	5	CM007986.1	58575319	63430904	Pgl_GLEAN_10031209	CM007986.1	62441462	62441737	GO:0004497; monooxygenase activity; Molecular Function | GO:0005506; iron ion binding; Molecular Function | GO:0009055; electron carrier activity; Molecular Function | GO:0016705; oxidoreductase activity, acting on paired donors, with incorporation or reduction of molecular oxygen; Molecular Function | GO:0020037; heme binding; Molecular Function | GO:0055114; oxidation-reduction process; Biologi…	Os12g0512800; K00517 [EC:1.14.-.-]	IPR001128; Cytochrome P450 | IPR002403; Cytochrome P450, E-class, group IV | IPR017972; Cytochrome P450, conserved site
QTL_13	Days to Heading	5	CM007986.1	58575319	63430904	Pgl_GLEAN_10031210	CM007986.1	62461147	62466949
QTL_13	Days to Heading	5	CM007986.1	58575319	63430904	Pgl_GLEAN_10031211	CM007986.1	62617909	62618193
QTL_13	Days to Heading	5	CM007986.1	58575319	63430904	Pgl_GLEAN_10031212	CM007986.1	62622223	62623203
QTL_13	Days to Heading	5	CM007986.1	58575319	63430904	Pgl_GLEAN_10031213	CM007986.1	62629508	62631060	GO:0005506; iron ion binding; Molecular Function | GO:0009055; electron carrier activity; Molecular Function | GO:0016705; oxidoreductase activity, acting on paired donors, with incorporation or reduction of molecular oxygen; Molecular Function | GO:0020037; heme binding; Molecular Function | GO:0055114; oxidation-reduction process; Biological Process	CYP71A18; electron carrier/ heme binding / iron ion binding / monooxygenase/ oxygen binding; K00517 [EC:1.14.-.-]	IPR001128; Cytochrome P450
QTL_13	Days to Heading	5	CM007986.1	58575319	63430904	Pgl_GLEAN_10031214	CM007986.1	62645384	62647864
QTL_13	Days to Heading	5	CM007986.1	58575319	63430904	Pgl_GLEAN_10031215	CM007986.1	62649603	62655779	GO:0005515; protein binding; Molecular Function | GO:0007154; cell communication; Biological Process | GO:0035091; phosphatidylinositol binding; Molecular Function		IPR001683; Phox homologous domain
QTL_13	Days to Heading	5	CM007986.1	58575319	63430904	Pgl_GLEAN_10031216	CM007986.1	62659005	62661844	GO:0004175; endopeptidase activity; Molecular Function | GO:0004298; threonine-type endopeptidase activity; Molecular Function | GO:0005839; proteasome core complex; Cellular Component | GO:0051603; proteolysis involved in cellular protein catabolic process; Biological Process	hypothetical protein; K02735 20S proteasome subunit beta 3 [EC:3.4.25.1]	IPR001353; Proteasome, subunit alpha/beta | IPR016050; Proteasome, beta-type subunit, conserved site | IPR023333; Proteasome B-type subunit
QTL_13	Days to Heading	5	CM007986.1	58575319	63430904	Pgl_GLEAN_10031217	CM007986.1	62692460	62693074	GO:0015031; protein transport; Biological Process	hypothetical protein; K12197 charged multivesicular body protein 1	IPR005024; Snf7
QTL_13	Days to Heading	5	CM007986.1	58575319	63430904	Pgl_GLEAN_10031218	CM007986.1	62730026	62730869			IPR016140; Bifunctional inhibitor/plant lipid transfer protein/seed storage helical domain
QTL_13	Days to Heading	5	CM007986.1	58575319	63430904	Pgl_GLEAN_10031219	CM007986.1	62735633	62738619	GO:0003684; damaged DNA binding; Molecular Function | GO:0003906; DNA-(apurinic or apyrimidinic site) lyase activity; Molecular Function | GO:0006284; base-excision repair; Biological Process | GO:0006289; nucleotide-excision repair; Biological Process | GO:0008270; zinc ion binding; Molecular Function | GO:0016799; hydrolase activity, hydrolyzing N-glycosyl compounds; Molecular Function	hypothetical protein; K10563 formamidopyrimidine-DNA glycosylase [EC:3.2.2.23 4.2.99.18]	IPR012319; DNA glycosylase/AP lyase, catalytic domain | IPR015886; DNA glycosylase/AP lyase, H2TH DNA-binding
QTL_13	Days to Heading	5	CM007986.1	58575319	63430904	Pgl_GLEAN_10031220	CM007986.1	62772306	62775239	GO:0016021; integral to membrane; Cellular Component	hypothetical protein LOC100262689; K07297 adiponectin receptor	IPR004254; Hly-III-related
QTL_13	Days to Heading	5	CM007986.1	58575319	63430904	Pgl_GLEAN_10031221	CM007986.1	62779564	62788136	GO:0009058; biosynthetic process; Biological Process	Os02g0184400; K00696 sucrose-phosphate synthase [EC:2.4.1.14]	IPR001296; Glycosyl transferase, family 1 | IPR006380; Sucrose-phosphate synthase
QTL_13	Days to Heading	5	CM007986.1	58575319	63430904	Pgl_GLEAN_10031222	CM007986.1	62791454	62795235	GO:0016787; hydrolase activity; Molecular Function	hypothetical protein LOC100248170; K01113 alkaline phosphatase D [EC:3.1.3.1]	IPR004843; Metallophosphoesterase domain
QTL_13	Days to Heading	5	CM007986.1	58575319	63430904	Pgl_GLEAN_10031223	CM007986.1	62798502	62801257		hypothetical protein; K01897 long-chain acyl-CoA synthetase [EC:6.2.1.3]	IPR019008; Domain of unknown function DUF2012
QTL_13	Days to Heading	5	CM007986.1	58575319	63430904	Pgl_GLEAN_10031224	CM007986.1	62810844	62815242	GO:0004427; inorganic diphosphatase activity; Molecular Function | GO:0009678; hydrogen-translocating pyrophosphatase activity; Molecular Function | GO:0015992; proton transport; Biological Process | GO:0016020; membrane; Cellular Component	hypothetical protein LOC100280334; K01507 inorganic pyrophosphatase [EC:3.6.1.1]	IPR004131; Pyrophosphate-energised proton pump
QTL_13	Days to Heading	5	CM007986.1	58575319	63430904	Pgl_GLEAN_10031225	CM007986.1	62817221	62818252	GO:0009058; biosynthetic process; Biological Process | GO:0016844; strictosidine synthase activity; Molecular Function	SS2; SS2 (STRICTOSIDINE SYNTHASE 2); strictosidine synthase; K01757 strictosidine synthase [EC:4.3.3.2]	IPR018119; Strictosidine synthase, conserved region
QTL_13	Days to Heading	5	CM007986.1	58575319	63430904	Pgl_GLEAN_10031226	CM007986.1	62895457	62902291	GO:0005515; protein binding; Molecular Function | GO:0006364; rRNA processing; Biological Process | GO:0032040; small-subunit processome; Cellular Component	hypothetical protein; K14554 U3 small nucleolar RNA-associated protein 21	IPR001680; WD40 repeat | IPR007319; Small-subunit processome, Utp21 | IPR017986; WD40-repeat-containing domain | IPR019775; WD40 repeat, conserved site
QTL_13	Days to Heading	5	CM007986.1	58575319	63430904	Pgl_GLEAN_10031227	CM007986.1	62903870	62905339		amino acid transporter, putative; K14207 solute carrier family 38 (sodium-coupled neutral amino acid transporter), member 2	IPR013057; Amino acid transporter, transmembrane
QTL_13	Days to Heading	5	CM007986.1	58575319	63430904	Pgl_GLEAN_10031228	CM007986.1	62907353	62910854		pco087009; LOC100283315; K10088 protein OS-9	IPR012913; Glucosidase II beta subunit-like
QTL_13	Days to Heading	5	CM007986.1	58575319	63430904	Pgl_GLEAN_10031229	CM007986.1	62913985	62914347
QTL_14	Days to Heading	5	CM007986.1	0	58575319	Pgl_GLEAN_10000111	CM007986.1	1030299	1030619
QTL_14	Days to Heading	5	CM007986.1	0	58575319	Pgl_GLEAN_10000135	CM007986.1	7182362	7182760
QTL_14	Days to Heading	5	CM007986.1	0	58575319	Pgl_GLEAN_10000187	CM007986.1	3443003	3443209
QTL_14	Days to Heading	5	CM007986.1	0	58575319	Pgl_GLEAN_10000191	CM007986.1	9174208	9174840
QTL_14	Days to Heading	5	CM007986.1	0	58575319	Pgl_GLEAN_10000209	CM007986.1	12388080	12388457
QTL_14	Days to Heading	5	CM007986.1	0	58575319	Pgl_GLEAN_10000228	CM007986.1	13220262	13222373
QTL_14	Days to Heading	5	CM007986.1	0	58575319	Pgl_GLEAN_10000254	CM007986.1	24648283	24648744			IPR007493; Protein of unknown function DUF538
QTL_14	Days to Heading	5	CM007986.1	0	58575319	Pgl_GLEAN_10000265	CM007986.1	51957920	51959064	GO:0005506; iron ion binding; Molecular Function | GO:0009055; electron carrier activity; Molecular Function | GO:0016705; oxidoreductase activity, acting on paired donors, with incorporation or reduction of molecular oxygen; Molecular Function | GO:0020037; heme binding; Molecular Function | GO:0055114; oxidation-reduction process; Biological Process	hypothetical protein LOC100251607; K13083 cytochrome P450, family 75, subfamily A (flavonoid 3',5'-hydroxylase) [EC:1.14.13.88]	IPR001128; Cytochrome P450 | IPR002401; Cytochrome P450, E-class, group I | IPR017972; Cytochrome P450, conserved site
QTL_14	Days to Heading	5	CM007986.1	0	58575319	Pgl_GLEAN_10000268	CM007986.1	14196354	14197167
QTL_14	Days to Heading	5	CM007986.1	0	58575319	Pgl_GLEAN_10000327	CM007986.1	13544316	13546048
QTL_14	Days to Heading	5	CM007986.1	0	58575319	Pgl_GLEAN_10000328	CM007986.1	13512602	13517396	GO:0005506; iron ion binding; Molecular Function | GO:0009055; electron carrier activity; Molecular Function | GO:0016705; oxidoreductase activity, acting on paired donors, with incorporation or reduction of molecular oxygen; Molecular Function | GO:0020037; heme binding; Molecular Function | GO:0055114; oxidation-reduction process; Biological Process	F3H1; flavonoid 3'-hydroxylase (EC:1.14.13.21); K05280 flavonoid 3'-monooxygenase [EC:1.14.13.21]	IPR001128; Cytochrome P450 | IPR002401; Cytochrome P450, E-class, group I | IPR017972; Cytochrome P450, conserved site
QTL_14	Days to Heading	5	CM007986.1	0	58575319	Pgl_GLEAN_10000330	CM007986.1	26476826	26477462
QTL_14	Days to Heading	5	CM007986.1	0	58575319	Pgl_GLEAN_10000336	CM007986.1	4021040	4023577	GO:0003677; DNA binding; Molecular Function | GO:0006355; regulation of transcription, DNA-dependent; Biological Process		IPR003340; B3 DNA binding domain
QTL_14	Days to Heading	5	CM007986.1	0	58575319	Pgl_GLEAN_10000337	CM007986.1	4015304	4018458	GO:0003676; nucleic acid binding; Molecular Function		IPR004365; Nucleic acid binding, OB-fold, tRNA/helicase-type
QTL_14	Days to Heading	5	CM007986.1	0	58575319	Pgl_GLEAN_10000339	CM007986.1	3850226	3854437
QTL_14	Days to Heading	5	CM007986.1	0	58575319	Pgl_GLEAN_10000391	CM007986.1	3383103	3384166
QTL_14	Days to Heading	5	CM007986.1	0	58575319	Pgl_GLEAN_10000449	CM007986.1	9798644	9808919
QTL_14	Days to Heading	5	CM007986.1	0	58575319	Pgl_GLEAN_10000450	CM007986.1	9793482	9797507
QTL_14	Days to Heading	5	CM007986.1	0	58575319	Pgl_GLEAN_10000451	CM007986.1	9787285	9788551
QTL_14	Days to Heading	5	CM007986.1	0	58575319	Pgl_GLEAN_10000452	CM007986.1	9784355	9785080
QTL_14	Days to Heading	5	CM007986.1	0	58575319	Pgl_GLEAN_10000453	CM007986.1	9781035	9782548
QTL_14	Days to Heading	5	CM007986.1	0	58575319	Pgl_GLEAN_10000481	CM007986.1	22174208	22174799
QTL_14	Days to Heading	5	CM007986.1	0	58575319	Pgl_GLEAN_10000525	CM007986.1	24180289	24183695			IPR006968; Protein of unknown function DUF647
QTL_14	Days to Heading	5	CM007986.1	0	58575319	Pgl_GLEAN_10000542	CM007986.1	51718974	51720699	GO:0005506; iron ion binding; Molecular Function | GO:0009055; electron carrier activity; Molecular Function | GO:0016705; oxidoreductase activity, acting on paired donors, with incorporation or reduction of molecular oxygen; Molecular Function | GO:0020037; heme binding; Molecular Function | GO:0055114; oxidation-reduction process; Biological Process	F3'H, VvF3'h4; flavonoid 3' hydroxylase; K05280 flavonoid 3'-monooxygenase [EC:1.14.13.21]	IPR001128; Cytochrome P450 | IPR002401; Cytochrome P450, E-class, group I | IPR017972; Cytochrome P450, conserved site
QTL_14	Days to Heading	5	CM007986.1	0	58575319	Pgl_GLEAN_10000543	CM007986.1	51762135	51762467
QTL_14	Days to Heading	5	CM007986.1	0	58575319	Pgl_GLEAN_10000585	CM007986.1	38782847	38784731		hypothetical protein; K11968 ariadne-1
QTL_14	Days to Heading	5	CM007986.1	0	58575319	Pgl_GLEAN_10000586	CM007986.1	38772688	38773613
QTL_14	Days to Heading	5	CM007986.1	0	58575319	Pgl_GLEAN_10000610	CM007986.1	1874539	1874973
QTL_14	Days to Heading	5	CM007986.1	0	58575319	Pgl_GLEAN_10000611	CM007986.1	1871996	1873309
QTL_14	Days to Heading	5	CM007986.1	0	58575319	Pgl_GLEAN_10000663	CM007986.1	11803956	11804386
QTL_14	Days to Heading	5	CM007986.1	0	58575319	Pgl_GLEAN_10000664	CM007986.1	11826442	11827033
QTL_14	Days to Heading	5	CM007986.1	0	58575319	Pgl_GLEAN_10000723	CM007986.1	25557078	25557436
QTL_14	Days to Heading	5	CM007986.1	0	58575319	Pgl_GLEAN_10000724	CM007986.1	25544224	25544790
QTL_14	Days to Heading	5	CM007986.1	0	58575319	Pgl_GLEAN_10000725	CM007986.1	25514781	25516065
QTL_14	Days to Heading	5	CM007986.1	0	58575319	Pgl_GLEAN_10000763	CM007986.1	7790416	7790832
QTL_14	Days to Heading	5	CM007986.1	0	58575319	Pgl_GLEAN_10000764	CM007986.1	7788068	7788427
QTL_14	Days to Heading	5	CM007986.1	0	58575319	Pgl_GLEAN_10000772	CM007986.1	4051990	4055476
QTL_14	Days to Heading	5	CM007986.1	0	58575319	Pgl_GLEAN_10000773	CM007986.1	4098067	4098357
QTL_14	Days to Heading	5	CM007986.1	0	58575319	Pgl_GLEAN_10000774	CM007986.1	4103688	4105205
QTL_14	Days to Heading	5	CM007986.1	0	58575319	Pgl_GLEAN_10000775	CM007986.1	4125217	4125738
QTL_14	Days to Heading	5	CM007986.1	0	58575319	Pgl_GLEAN_10000776	CM007986.1	4126256	4127317
QTL_14	Days to Heading	5	CM007986.1	0	58575319	Pgl_GLEAN_10000777	CM007986.1	25715393	25716413
QTL_14	Days to Heading	5	CM007986.1	0	58575319	Pgl_GLEAN_10000778	CM007986.1	25610633	25611669
QTL_14	Days to Heading	5	CM007986.1	0	58575319	Pgl_GLEAN_10000935	CM007986.1	3873387	3874430			IPR005578; Hrf1
QTL_14	Days to Heading	5	CM007986.1	0	58575319	Pgl_GLEAN_10000936	CM007986.1	3878632	3879414
QTL_14	Days to Heading	5	CM007986.1	0	58575319	Pgl_GLEAN_10001037	CM007986.1	22299629	22302170
QTL_14	Days to Heading	5	CM007986.1	0	58575319	Pgl_GLEAN_10001038	CM007986.1	22305677	22305997
QTL_14	Days to Heading	5	CM007986.1	0	58575319	Pgl_GLEAN_10001039	CM007986.1	22335017	22335489		similar to multidrug resistance protein 2; MRP2; K05666 ATP-binding cassette, subfamily C (CFTR/MRP), member 2
QTL_14	Days to Heading	5	CM007986.1	0	58575319	Pgl_GLEAN_10001104	CM007986.1	47029	55261	GO:0003677; DNA binding; Molecular Function | GO:0005634; nucleus; Cellular Component | GO:0006355; regulation of transcription, DNA-dependent; Biological Process | GO:0009725; response to hormone stimulus; Biological Process | GO:0046983; protein dimerization activity; Molecular Function	hypothetical protein; K14486 auxin response factor	IPR003311; AUX/IAA protein | IPR003340; B3 DNA binding domain | IPR010525; Auxin response factor | IPR011525; Aux/IAA-ARF-dimerisation
QTL_14	Days to Heading	5	CM007986.1	0	58575319	Pgl_GLEAN_10001132	CM007986.1	24711524	24712713
QTL_14	Days to Heading	5	CM007986.1	0	58575319	Pgl_GLEAN_10001398	CM007986.1	51845371	51858249
QTL_14	Days to Heading	5	CM007986.1	0	58575319	Pgl_GLEAN_10001399	CM007986.1	51891350	51891640
QTL_14	Days to Heading	5	CM007986.1	0	58575319	Pgl_GLEAN_10001458	CM007986.1	7026544	7028011	GO:0009521; photosystem; Cellular Component | GO:0009767; photosynthetic electron transport chain; Biological Process | GO:0016020; membrane; Cellular Component | GO:0016168; chlorophyll binding; Molecular Function | GO:0019684; photosynthesis, light reaction; Biological Process	hypothetical protein; K02704 photosystem II CP47 chlorophyll apoprotein	IPR000932; Photosystem antenna protein-like
QTL_14	Days to Heading	5	CM007986.1	0	58575319	Pgl_GLEAN_10001459	CM007986.1	7057224	7058465	GO:0004650; polygalacturonase activity; Molecular Function | GO:0005975; carbohydrate metabolic process; Biological Process	hypothetical protein; K01213 galacturan 1,4-alpha-galacturonidase [EC:3.2.1.67]	IPR000743; Glycoside hydrolase, family 28 | IPR006626; Parallel beta-helix repeat
QTL_14	Days to Heading	5	CM007986.1	0	58575319	Pgl_GLEAN_10001460	CM007986.1	7116845	7118258
QTL_14	Days to Heading	5	CM007986.1	0	58575319	Pgl_GLEAN_10001725	CM007986.1	52697378	52702493	GO:0000166; nucleotide binding; Molecular Function | GO:0005524; ATP binding; Molecular Function | GO:0006810; transport; Biological Process | GO:0016021; integral to membrane; Cellular Component | GO:0016887; ATPase activity; Molecular Function | GO:0017111; nucleoside-triphosphatase activity; Molecular Function | GO:0042626; ATPase activity, coupled to transmembrane movement of substances; Mole…	ppabcb16; ATP-binding cassette transporter, subfamily B, member 16, group MDR/PGP protein PpABCB16; K05658 ATP-binding cassette, subfamily B (MDR/TAP), member 1	IPR001140; ABC transporter, transmembrane domain | IPR003439; ABC transporter-like | IPR003593; AAA+ ATPase domain | IPR017871; ABC transporter, conserved site | IPR017940; ABC transporter, integral membrane type 1
QTL_14	Days to Heading	5	CM007986.1	0	58575319	Pgl_GLEAN_10001881	CM007986.1	28538231	28541439	GO:0004197; cysteine-type endopeptidase activity; Molecular Function | GO:0006508; proteolysis; Biological Process | GO:0008234; cysteine-type peptidase activity; Molecular Function	cysteine protease, putative (EC:1.3.1.74); K01365 cathepsin L [EC:3.4.22.15]	IPR000169; Peptidase, cysteine peptidase active site | IPR000668; Peptidase C1A, papain C-terminal | IPR013128; Peptidase C1A, papain | IPR013201; Proteinase inhibitor I29, cathepsin propeptide
QTL_14	Days to Heading	5	CM007986.1	0	58575319	Pgl_GLEAN_10001882	CM007986.1	28580874	28581314
QTL_14	Days to Heading	5	CM007986.1	0	58575319	Pgl_GLEAN_10002213	CM007986.1	48471393	48472944	GO:0016020; membrane; Cellular Component		IPR004263; Exostosin-like
QTL_14	Days to Heading	5	CM007986.1	0	58575319	Pgl_GLEAN_10002214	CM007986.1	48474688	48477436	GO:0016020; membrane; Cellular Component		IPR004263; Exostosin-like
QTL_14	Days to Heading	5	CM007986.1	0	58575319	Pgl_GLEAN_10002215	CM007986.1	48510790	48513679	GO:0008610; lipid biosynthetic process; Biological Process	cyclopropane fatty acid synthase; K00574 cyclopropane-fatty-acyl-phospholipid synthase [EC:2.1.1.79]	IPR003333; Mycolic acid cyclopropane synthase
QTL_14	Days to Heading	5	CM007986.1	0	58575319	Pgl_GLEAN_10002216	CM007986.1	48514500	48521092	GO:0000151; ubiquitin ligase complex; Cellular Component | GO:0004672; protein kinase activity; Molecular Function | GO:0004674; protein serine/threonine kinase activity; Molecular Function | GO:0004713; protein tyrosine kinase activity; Molecular Function | GO:0004842; ubiquitin-protein ligase activity; Molecular Function | GO:0005524; ATP binding; Molecular Function | GO:0006468; protein phosph…	receptor serine-threonine protein kinase, putative (EC:2.7.10.2); K04733 interleukin-1 receptor-associated kinase 4 [EC:2.7.11.1]	IPR000719; Protein kinase, catalytic domain | IPR002290; Serine/threonine- / dual-specificity protein kinase, catalytic domain | IPR003613; U box domain | IPR006016; UspA | IPR008271; Serine/threonine-protein kinase, active site | IPR017441; Protein kinase, ATP binding site | IPR020635; Tyrosine-protein kinase, catalytic domain
QTL_14	Days to Heading	5	CM007986.1	0	58575319	Pgl_GLEAN_10002217	CM007986.1	48616741	48618269	GO:0005515; protein binding; Molecular Function	leucine-rich repeat transmembrane protein kinase, putative (EC:1.3.1.74); K13420 LRR receptor-like serine/threonine-protein kinase FLS2 [EC:2.7.11.1]	IPR001611; Leucine-rich repeat
QTL_14	Days to Heading	5	CM007986.1	0	58575319	Pgl_GLEAN_10002271	CM007986.1	53846435	53848958
QTL_14	Days to Heading	5	CM007986.1	0	58575319	Pgl_GLEAN_10002406	CM007986.1	22384079	22386900			IPR008637; HR-like lesion-inducer
QTL_14	Days to Heading	5	CM007986.1	0	58575319	Pgl_GLEAN_10002407	CM007986.1	22454412	22456280
QTL_14	Days to Heading	5	CM007986.1	0	58575319	Pgl_GLEAN_10002408	CM007986.1	22473801	22474076
QTL_14	Days to Heading	5	CM007986.1	0	58575319	Pgl_GLEAN_10002818	CM007986.1	1700601	1701397			IPR024788; Malectin-like carbohydrate-binding domain
QTL_14	Days to Heading	5	CM007986.1	0	58575319	Pgl_GLEAN_10002819	CM007986.1	1777997	1787230		hypothetical protein; K07512 mitochondrial trans-2-enoyl-CoA reductase [EC:1.3.1.38]	IPR007592; Protein of unknown function DUF573
QTL_14	Days to Heading	5	CM007986.1	0	58575319	Pgl_GLEAN_10002820	CM007986.1	5108032	5109194
QTL_14	Days to Heading	5	CM007986.1	0	58575319	Pgl_GLEAN_10002821	CM007986.1	5145679	5146149			IPR007493; Protein of unknown function DUF538
QTL_14	Days to Heading	5	CM007986.1	0	58575319	Pgl_GLEAN_10002822	CM007986.1	5259992	5260459			IPR007493; Protein of unknown function DUF538
QTL_14	Days to Heading	5	CM007986.1	0	58575319	Pgl_GLEAN_10002823	CM007986.1	5290059	5290520			IPR007493; Protein of unknown function DUF538
QTL_14	Days to Heading	5	CM007986.1	0	58575319	Pgl_GLEAN_10002854	CM007986.1	9765177	9766016
QTL_14	Days to Heading	5	CM007986.1	0	58575319	Pgl_GLEAN_10002903	CM007986.1	9873089	9874276
QTL_14	Days to Heading	5	CM007986.1	0	58575319	Pgl_GLEAN_10003024	CM007986.1	39042368	39043107
QTL_14	Days to Heading	5	CM007986.1	0	58575319	Pgl_GLEAN_10003025	CM007986.1	38977252	38982455	GO:0004185; serine-type carboxypeptidase activity; Molecular Function | GO:0006508; proteolysis; Biological Process	hypothetical protein; K09646 serine carboxypeptidase 1 [EC:3.4.16.-]	IPR001563; Peptidase S10, serine carboxypeptidase | IPR018202; Peptidase S10, serine carboxypeptidase, active site
QTL_14	Days to Heading	5	CM007986.1	0	58575319	Pgl_GLEAN_10003026	CM007986.1	38938075	38938536			IPR007493; Protein of unknown function DUF538
QTL_14	Days to Heading	5	CM007986.1	0	58575319	Pgl_GLEAN_10003027	CM007986.1	38904838	38905305			IPR007493; Protein of unknown function DUF538
QTL_14	Days to Heading	5	CM007986.1	0	58575319	Pgl_GLEAN_10003028	CM007986.1	38848516	38848983			IPR007493; Protein of unknown function DUF538
QTL_14	Days to Heading	5	CM007986.1	0	58575319	Pgl_GLEAN_10003240	CM007986.1	35929956	35930875	GO:0003677; DNA binding; Molecular Function | GO:0003899; DNA-directed RNA polymerase activity; Molecular Function | GO:0006351; transcription, DNA-dependent; Biological Process	hypothetical protein; K03008 DNA-directed RNA polymerase II subunit RPB11	IPR008193; DNA-directed RNA polymerase Rpb11, 13-16kDa subunit, conserved site
QTL_14	Days to Heading	5	CM007986.1	0	58575319	Pgl_GLEAN_10003241	CM007986.1	35924551	35926277	GO:0005515; protein binding; Molecular Function	guaB; IMP dehydrogenase; K00088 IMP dehydrogenase [EC:1.1.1.205]	IPR000644; Cystathionine beta-synthase, core
QTL_14	Days to Heading	5	CM007986.1	0	58575319	Pgl_GLEAN_10003242	CM007986.1	35884547	35886247	GO:0005515; protein binding; Molecular Function	PRKAG3; protein kinase, AMP-activated, gamma 3 non-catalytic subunit; K07200 5'-AMP-activated protein kinase, regulatory gamma subunit	IPR000644; Cystathionine beta-synthase, core
QTL_14	Days to Heading	5	CM007986.1	0	58575319	Pgl_GLEAN_10003243	CM007986.1	35879420	35879704
QTL_14	Days to Heading	5	CM007986.1	0	58575319	Pgl_GLEAN_10003244	CM007986.1	35875180	35876523
QTL_14	Days to Heading	5	CM007986.1	0	58575319	Pgl_GLEAN_10003346	CM007986.1	36697123	36698472
QTL_14	Days to Heading	5	CM007986.1	0	58575319	Pgl_GLEAN_10003347	CM007986.1	36700982	36701395
QTL_14	Days to Heading	5	CM007986.1	0	58575319	Pgl_GLEAN_10003348	CM007986.1	36725720	36726311			IPR003035; Plant regulator RWP-RK
QTL_14	Days to Heading	5	CM007986.1	0	58575319	Pgl_GLEAN_10003506	CM007986.1	12640942	12642111			IPR005174; Protein of unknown function DUF295
QTL_14	Days to Heading	5	CM007986.1	0	58575319	Pgl_GLEAN_10003507	CM007986.1	12523368	12524018
QTL_14	Days to Heading	5	CM007986.1	0	58575319	Pgl_GLEAN_10003508	CM007986.1	12462459	12463628			IPR005174; Protein of unknown function DUF295
QTL_14	Days to Heading	5	CM007986.1	0	58575319	Pgl_GLEAN_10003509	CM007986.1	12429750	12430113
QTL_14	Days to Heading	5	CM007986.1	0	58575319	Pgl_GLEAN_10003584	CM007986.1	7012355	7012657
QTL_14	Days to Heading	5	CM007986.1	0	58575319	Pgl_GLEAN_10003585	CM007986.1	6886048	6886926
QTL_14	Days to Heading	5	CM007986.1	0	58575319	Pgl_GLEAN_10003586	CM007986.1	6801374	6801787
QTL_14	Days to Heading	5	CM007986.1	0	58575319	Pgl_GLEAN_10003596	CM007986.1	16667774	16668079
QTL_14	Days to Heading	5	CM007986.1	0	58575319	Pgl_GLEAN_10003597	CM007986.1	16743334	16744347
QTL_14	Days to Heading	5	CM007986.1	0	58575319	Pgl_GLEAN_10003598	CM007986.1	16806550	16806933	GO:0003700; sequence-specific DNA binding transcription factor activity; Molecular Function | GO:0006355; regulation of transcription, DNA-dependent; Biological Process	Os04g0546800; K09286 EREBP-like factor	IPR001471; AP2/ERF domain
QTL_14	Days to Heading	5	CM007986.1	0	58575319	Pgl_GLEAN_10003599	CM007986.1	16822246	16823240
QTL_14	Days to Heading	5	CM007986.1	0	58575319	Pgl_GLEAN_10003828	CM007986.1	13440978	13442923	GO:0016747; transferase activity, transferring acyl groups other than amino-acyl groups; Molecular Function	hypothetical protein; K13065 shikimate O-hydroxycinnamoyltransferase [EC:2.3.1.133]	IPR003480; Transferase
QTL_14	Days to Heading	5	CM007986.1	0	58575319	Pgl_GLEAN_10003829	CM007986.1	13366593	13371722	GO:0003824; catalytic activity; Molecular Function | GO:0008152; metabolic process; Biological Process	Os06g0594100; K01692 enoyl-CoA hydratase [EC:4.2.1.17]	IPR001753; Crotonase, core
QTL_14	Days to Heading	5	CM007986.1	0	58575319	Pgl_GLEAN_10003934	CM007986.1	54121023	54121349
QTL_14	Days to Heading	5	CM007986.1	0	58575319	Pgl_GLEAN_10003935	CM007986.1	54021931	54023178
QTL_14	Days to Heading	5	CM007986.1	0	58575319	Pgl_GLEAN_10003936	CM007986.1	54001041	54006542	GO:0005524; ATP binding; Molecular Function | GO:0016773; phosphotransferase activity, alcohol group as acceptor; Molecular Function	hypothetical protein; K00876 uridine kinase [EC:2.7.1.48]	IPR000764; Uridine kinase
QTL_14	Days to Heading	5	CM007986.1	0	58575319	Pgl_GLEAN_10003937	CM007986.1	53958944	53959849
QTL_14	Days to Heading	5	CM007986.1	0	58575319	Pgl_GLEAN_10003938	CM007986.1	53953817	53954462
QTL_14	Days to Heading	5	CM007986.1	0	58575319	Pgl_GLEAN_10003983	CM007986.1	21495704	21496126
QTL_14	Days to Heading	5	CM007986.1	0	58575319	Pgl_GLEAN_10003984	CM007986.1	21448361	21449293
QTL_14	Days to Heading	5	CM007986.1	0	58575319	Pgl_GLEAN_10004502	CM007986.1	10700656	10701132	GO:0005524; ATP binding; Molecular Function | GO:0006457; protein folding; Biological Process | GO:0006950; response to stress; Biological Process | GO:0051082; unfolded protein binding; Molecular Function	ATHSP90.1 (HEAT SHOCK PROTEIN 90.1); ATP binding / unfolded protein binding; K04079 molecular chaperone HtpG	IPR001404; Heat shock protein Hsp90
QTL_14	Days to Heading	5	CM007986.1	0	58575319	Pgl_GLEAN_10004503	CM007986.1	10667315	10667924
QTL_14	Days to Heading	5	CM007986.1	0	58575319	Pgl_GLEAN_10004504	CM007986.1	10663987	10664277
QTL_14	Days to Heading	5	CM007986.1	0	58575319	Pgl_GLEAN_10004505	CM007986.1	10513043	10514466
QTL_14	Days to Heading	5	CM007986.1	0	58575319	Pgl_GLEAN_10004506	CM007986.1	10510758	10512294
QTL_14	Days to Heading	5	CM007986.1	0	58575319	Pgl_GLEAN_10004515	CM007986.1	12312312	12313733	GO:0008152; metabolic process; Biological Process | GO:0016758; transferase activity, transferring hexosyl groups; Molecular Function	UGT75B1 (UDP-GLUCOSYLTRANSFERASE 75B1); UDP-glucose:4-aminobenzoate acylglucosyltransferase/ UDP-glucosyltransferase/ UDP-glycosyltransferase/ abscisic acid glucosyltransferase/ transferase, transferring glycosyl groups; K13692 UDP-glucose:(indol-3-yl)acetate beta-D-glucosyltransferase [EC:2.4.1.121]	IPR002213; UDP-glucuronosyl/UDP-glucosyltransferase
QTL_14	Days to Heading	5	CM007986.1	0	58575319	Pgl_GLEAN_10004516	CM007986.1	12215788	12218270
QTL_14	Days to Heading	5	CM007986.1	0	58575319	Pgl_GLEAN_10004517	CM007986.1	12208257	12212127	GO:0003871; 5-methyltetrahydropteroyltriglutamate-homocysteine S-methyltransferase activity; Molecular Function | GO:0008270; zinc ion binding; Molecular Function | GO:0008652; cellular amino acid biosynthetic process; Biological Process | GO:0009086; methionine biosynthetic process; Biological Process	Os12g0624000; K00549 5-methyltetrahydropteroyltriglutamate--homocysteine methyltransferase [EC:2.1.1.14]	IPR002629; Methionine synthase, vitamin-B12 independent | IPR013215; Cobalamin (vitamin B12)-independent methionine synthase MetE, N-terminal
QTL_14	Days to Heading	5	CM007986.1	0	58575319	Pgl_GLEAN_10004518	CM007986.1	12159511	12161282
QTL_14	Days to Heading	5	CM007986.1	0	58575319	Pgl_GLEAN_10004519	CM007986.1	12143327	12144172	GO:0008152; metabolic process; Biological Process | GO:0016758; transferase activity, transferring hexosyl groups; Molecular Function	UDP-glucoronosyl/UDP-glucosyl transferase family protein; K12338 anthocyanin 5-O-glucosyltransferase [EC:2.4.1.-]	IPR002213; UDP-glucuronosyl/UDP-glucosyltransferase
QTL_14	Days to Heading	5	CM007986.1	0	58575319	Pgl_GLEAN_10004520	CM007986.1	12132210	12132716
QTL_14	Days to Heading	5	CM007986.1	0	58575319	Pgl_GLEAN_10004521	CM007986.1	12131227	12131658
QTL_14	Days to Heading	5	CM007986.1	0	58575319	Pgl_GLEAN_10004527	CM007986.1	10855223	10855456
QTL_14	Days to Heading	5	CM007986.1	0	58575319	Pgl_GLEAN_10004746	CM007986.1	14109879	14111114
QTL_14	Days to Heading	5	CM007986.1	0	58575319	Pgl_GLEAN_10004747	CM007986.1	14019048	14019694
QTL_14	Days to Heading	5	CM007986.1	0	58575319	Pgl_GLEAN_10004748	CM007986.1	13947059	13949039
QTL_14	Days to Heading	5	CM007986.1	0	58575319	Pgl_GLEAN_10004790	CM007986.1	26387469	26389024		hypothetical protein; K01728 pectate lyase [EC:4.2.2.2]	IPR002022; Pectate lyase/Amb allergen | IPR018082; AmbAllergen
QTL_14	Days to Heading	5	CM007986.1	0	58575319	Pgl_GLEAN_10004791	CM007986.1	26276863	26278068			IPR019775; WD40 repeat, conserved site
QTL_14	Days to Heading	5	CM007986.1	0	58575319	Pgl_GLEAN_10004792	CM007986.1	26249654	26250268
QTL_14	Days to Heading	5	CM007986.1	0	58575319	Pgl_GLEAN_10004793	CM007986.1	26241957	26248834	GO:0004407; histone deacetylase activity; Molecular Function | GO:0016575; histone deacetylation; Biological Process	hypothetical protein; K06067 histone deacetylase 1/2 [EC:3.5.1.98]	IPR000286; Histone deacetylase superfamily | IPR003084; Histone deacetylase | IPR023801; Histone deacetylase domain
QTL_14	Days to Heading	5	CM007986.1	0	58575319	Pgl_GLEAN_10004794	CM007986.1	26196723	26199531
QTL_14	Days to Heading	5	CM007986.1	0	58575319	Pgl_GLEAN_10004795	CM007986.1	26168827	26171258	GO:0004672; protein kinase activity; Molecular Function | GO:0004674; protein serine/threonine kinase activity; Molecular Function | GO:0004713; protein tyrosine kinase activity; Molecular Function | GO:0005524; ATP binding; Molecular Function | GO:0006468; protein phosphorylation; Biological Process	EFR; EFR (EF-TU RECEPTOR); ATP binding / kinase/ protein serine/threonine kinase; K13428 LRR receptor-like serine/threonine-protein kinase EFR [EC:2.7.11.1]	IPR000719; Protein kinase, catalytic domain | IPR002290; Serine/threonine- / dual-specificity protein kinase, catalytic domain | IPR008271; Serine/threonine-protein kinase, active site | IPR017441; Protein kinase, ATP binding site | IPR020635; Tyrosine-protein kinase, catalytic domain
QTL_14	Days to Heading	5	CM007986.1	0	58575319	Pgl_GLEAN_10004796	CM007986.1	26166570	26166964	GO:0019867; outer membrane; Cellular Component		IPR000184; Bacterial surface antigen (D15)
QTL_14	Days to Heading	5	CM007986.1	0	58575319	Pgl_GLEAN_10005051	CM007986.1	18491927	18492499
QTL_14	Days to Heading	5	CM007986.1	0	58575319	Pgl_GLEAN_10005052	CM007986.1	18493460	18493933
QTL_14	Days to Heading	5	CM007986.1	0	58575319	Pgl_GLEAN_10005053	CM007986.1	18617537	18621787
QTL_14	Days to Heading	5	CM007986.1	0	58575319	Pgl_GLEAN_10005113	CM007986.1	4196783	4197669
QTL_14	Days to Heading	5	CM007986.1	0	58575319	Pgl_GLEAN_10005114	CM007986.1	4194851	4195564
QTL_14	Days to Heading	5	CM007986.1	0	58575319	Pgl_GLEAN_10005513	CM007986.1	41031699	41032277
QTL_14	Days to Heading	5	CM007986.1	0	58575319	Pgl_GLEAN_10005514	CM007986.1	41022311	41022981
QTL_14	Days to Heading	5	CM007986.1	0	58575319	Pgl_GLEAN_10005515	CM007986.1	40957437	40958830
QTL_14	Days to Heading	5	CM007986.1	0	58575319	Pgl_GLEAN_10005516	CM007986.1	40951819	40954810			IPR019410; Nicotinamide N-methyltransferase, putative
QTL_14	Days to Heading	5	CM007986.1	0	58575319	Pgl_GLEAN_10005517	CM007986.1	40849994	40852012	GO:0003700; sequence-specific DNA binding transcription factor activity; Molecular Function | GO:0006355; regulation of transcription, DNA-dependent; Biological Process	RAP6; AP2 domain-containing transcription factor; K09284 AP2-like factor, euAP2 lineage	IPR001471; AP2/ERF domain
QTL_14	Days to Heading	5	CM007986.1	0	58575319	Pgl_GLEAN_10005518	CM007986.1	40839591	40848116	GO:0008270; zinc ion binding; Molecular Function	hypothetical protein LOC100262331; K10661 E3 ubiquitin-protein ligase MARCH6 [EC:6.3.2.19]	IPR011016; Zinc finger, RING-CH-type
QTL_14	Days to Heading	5	CM007986.1	0	58575319	Pgl_GLEAN_10005566	CM007986.1	3574308	3575372
QTL_14	Days to Heading	5	CM007986.1	0	58575319	Pgl_GLEAN_10005567	CM007986.1	3638083	3638496
QTL_14	Days to Heading	5	CM007986.1	0	58575319	Pgl_GLEAN_10005568	CM007986.1	3743588	3745235
QTL_14	Days to Heading	5	CM007986.1	0	58575319	Pgl_GLEAN_10005866	CM007986.1	9210632	9211907
QTL_14	Days to Heading	5	CM007986.1	0	58575319	Pgl_GLEAN_10005868	CM007986.1	9254956	9255540
QTL_14	Days to Heading	5	CM007986.1	0	58575319	Pgl_GLEAN_10005869	CM007986.1	9401052	9401699	GO:0003676; nucleic acid binding; Molecular Function | GO:0005622; intracellular; Cellular Component | GO:0006139; nucleobase-containing compound metabolic process; Biological Process | GO:0008408; 3'-5' exonuclease activity; Molecular Function	FFA-1 protein-like; K10900 werner syndrome ATP-dependent helicase [EC:3.6.4.12]	IPR002562; 3'-5' exonuclease domain
QTL_14	Days to Heading	5	CM007986.1	0	58575319	Pgl_GLEAN_10006005	CM007986.1	10331520	10332194			IPR025322; Protein of unknown function DUF4228
QTL_14	Days to Heading	5	CM007986.1	0	58575319	Pgl_GLEAN_10006006	CM007986.1	10292868	10293444
QTL_14	Days to Heading	5	CM007986.1	0	58575319	Pgl_GLEAN_10006007	CM007986.1	10273783	10279460
QTL_14	Days to Heading	5	CM007986.1	0	58575319	Pgl_GLEAN_10006008	CM007986.1	10260710	10261118
QTL_14	Days to Heading	5	CM007986.1	0	58575319	Pgl_GLEAN_10006376	CM007986.1	11006611	11006964
QTL_14	Days to Heading	5	CM007986.1	0	58575319	Pgl_GLEAN_10006377	CM007986.1	11126343	11126771
QTL_14	Days to Heading	5	CM007986.1	0	58575319	Pgl_GLEAN_10006378	CM007986.1	11181186	11181509
QTL_14	Days to Heading	5	CM007986.1	0	58575319	Pgl_GLEAN_10006379	CM007986.1	11211341	11213859	GO:0008152; metabolic process; Biological Process | GO:0016746; transferase activity, transferring acyl groups; Molecular Function	hypothetical protein; K00627 pyruvate dehydrogenase E2 component (dihydrolipoamide acetyltransferase) [EC:2.3.1.12]	IPR000089; Biotin/lipoyl attachment | IPR003016; 2-oxo acid dehydrogenase, lipoyl-binding site | IPR004167; E3 binding
QTL_14	Days to Heading	5	CM007986.1	0	58575319	Pgl_GLEAN_10006649	CM007986.1	21810670	21814551
QTL_14	Days to Heading	5	CM007986.1	0	58575319	Pgl_GLEAN_10006650	CM007986.1	21815454	21815798
QTL_14	Days to Heading	5	CM007986.1	0	58575319	Pgl_GLEAN_10006651	CM007986.1	21840615	21841328
QTL_14	Days to Heading	5	CM007986.1	0	58575319	Pgl_GLEAN_10006652	CM007986.1	21999556	22000662
QTL_14	Days to Heading	5	CM007986.1	0	58575319	Pgl_GLEAN_10007246	CM007986.1	525478	526026
QTL_14	Days to Heading	5	CM007986.1	0	58575319	Pgl_GLEAN_10007247	CM007986.1	445434	446264
QTL_14	Days to Heading	5	CM007986.1	0	58575319	Pgl_GLEAN_10007248	CM007986.1	443361	444094
QTL_14	Days to Heading	5	CM007986.1	0	58575319	Pgl_GLEAN_10007249	CM007986.1	421242	422381
QTL_14	Days to Heading	5	CM007986.1	0	58575319	Pgl_GLEAN_10007250	CM007986.1	389355	393476			IPR013078; Histidine phosphatase superfamily, clade-1
QTL_14	Days to Heading	5	CM007986.1	0	58575319	Pgl_GLEAN_10007251	CM007986.1	359682	361580
QTL_14	Days to Heading	5	CM007986.1	0	58575319	Pgl_GLEAN_10007252	CM007986.1	254498	257013			IPR013078; Histidine phosphatase superfamily, clade-1
QTL_14	Days to Heading	5	CM007986.1	0	58575319	Pgl_GLEAN_10007253	CM007986.1	245290	248583			IPR013078; Histidine phosphatase superfamily, clade-1
QTL_14	Days to Heading	5	CM007986.1	0	58575319	Pgl_GLEAN_10007254	CM007986.1	239137	244184		similar to inner mitochondrial membrane peptidase 2-like; K09648 mitochondrial inner membrane protease subunit 2 [EC:3.4.99.-]
QTL_14	Days to Heading	5	CM007986.1	0	58575319	Pgl_GLEAN_10007255	CM007986.1	232328	236504			IPR007658; Protein of unknown function DUF594 | IPR025315; Domain of unknown function DUF4220
QTL_14	Days to Heading	5	CM007986.1	0	58575319	Pgl_GLEAN_10007256	CM007986.1	221526	228156	GO:0016884; carbon-nitrogen ligase activity, with glutamine as amido-N-donor; Molecular Function	hypothetical protein ; K00102 D-lactate dehydrogenase (cytochrome) [EC:1.1.2.4]	IPR000120; Amidase | IPR020556; Amidase, conserved site
QTL_14	Days to Heading	5	CM007986.1	0	58575319	Pgl_GLEAN_10007633	CM007986.1	7549310	7551543
QTL_14	Days to Heading	5	CM007986.1	0	58575319	Pgl_GLEAN_10007634	CM007986.1	7540463	7540990
QTL_14	Days to Heading	5	CM007986.1	0	58575319	Pgl_GLEAN_10007635	CM007986.1	7528653	7529255
QTL_14	Days to Heading	5	CM007986.1	0	58575319	Pgl_GLEAN_10007636	CM007986.1	7517283	7517738
QTL_14	Days to Heading	5	CM007986.1	0	58575319	Pgl_GLEAN_10007637	CM007986.1	7515998	7516721
QTL_14	Days to Heading	5	CM007986.1	0	58575319	Pgl_GLEAN_10007638	CM007986.1	7478254	7478741
QTL_14	Days to Heading	5	CM007986.1	0	58575319	Pgl_GLEAN_10007639	CM007986.1	7476084	7476452
QTL_14	Days to Heading	5	CM007986.1	0	58575319	Pgl_GLEAN_10007640	CM007986.1	7447714	7448181
QTL_14	Days to Heading	5	CM007986.1	0	58575319	Pgl_GLEAN_10007641	CM007986.1	7416551	7417090
QTL_14	Days to Heading	5	CM007986.1	0	58575319	Pgl_GLEAN_10007642	CM007986.1	7406427	7412136	GO:0005622; intracellular; Cellular Component | GO:0008270; zinc ion binding; Molecular Function		IPR007087; Zinc finger, C2H2
QTL_14	Days to Heading	5	CM007986.1	0	58575319	Pgl_GLEAN_10007643	CM007986.1	7394645	7398432	GO:0003676; nucleic acid binding; Molecular Function | GO:0005622; intracellular; Cellular Component | GO:0008270; zinc ion binding; Molecular Function	hypothetical protein ; K13094 RNA-binding protein 5/10	IPR000467; G-patch domain | IPR007087; Zinc finger, C2H2
QTL_14	Days to Heading	5	CM007986.1	0	58575319	Pgl_GLEAN_10007644	CM007986.1	7353643	7354923	GO:0016747; transferase activity, transferring acyl groups other than amino-acyl groups; Molecular Function	HCQ2; hydroxycinnamoyl CoA shikimate/quinate hydroxycinnamoyltransferase (EC:2.3.1.133); K13065 shikimate O-hydroxycinnamoyltransferase [EC:2.3.1.133]	IPR003480; Transferase
QTL_14	Days to Heading	5	CM007986.1	0	58575319	Pgl_GLEAN_10007645	CM007986.1	7314183	7315436	GO:0010181; FMN binding; Molecular Function | GO:0016491; oxidoreductase activity; Molecular Function | GO:0055114; oxidation-reduction process; Biological Process	Os06g0215600; K05894 12-oxophytodienoic acid reductase [EC:1.3.1.42]	IPR001155; NADH:flavin oxidoreductase/NADH oxidase, N-terminal
QTL_14	Days to Heading	5	CM007986.1	0	58575319	Pgl_GLEAN_10007748	CM007986.1	11384240	11385109
QTL_14	Days to Heading	5	CM007986.1	0	58575319	Pgl_GLEAN_10007749	CM007986.1	11423738	11428012	GO:0008270; zinc ion binding; Molecular Function | GO:0016787; hydrolase activity; Molecular Function	TAD3; tRNA-specific adenosine-34 deaminase subunit (EC:3.5.4.1); K01485 cytosine deaminase [EC:3.5.4.1]	IPR002125; CMP/dCMP deaminase, zinc-binding
QTL_14	Days to Heading	5	CM007986.1	0	58575319	Pgl_GLEAN_10007750	CM007986.1	11429151	11432889	GO:0004672; protein kinase activity; Molecular Function | GO:0004674; protein serine/threonine kinase activity; Molecular Function | GO:0004713; protein tyrosine kinase activity; Molecular Function | GO:0005515; protein binding; Molecular Function | GO:0005524; ATP binding; Molecular Function | GO:0006468; protein phosphorylation; Biological Process	HSL1; HSL1 (HAESA-Like 1); ATP binding / kinase/ protein serine/threonine kinase; K00924 [EC:2.7.1.-]	IPR000719; Protein kinase, catalytic domain | IPR001611; Leucine-rich repeat | IPR002290; Serine/threonine- / dual-specificity protein kinase, catalytic domain | IPR003591; Leucine-rich repeat, typical subtype | IPR008271; Serine/threonine-protein kinase, active site | IPR017441; Protein kinase, ATP binding site | IPR020635; Tyrosine-protein kinase, catalytic domain
QTL_14	Days to Heading	5	CM007986.1	0	58575319	Pgl_GLEAN_10007751	CM007986.1	11441312	11450662		cePP protein; K13205 A1 cistron-splicing factor AAR2	IPR007946; A1 cistron-splicing factor, AAR2
QTL_14	Days to Heading	5	CM007986.1	0	58575319	Pgl_GLEAN_10007752	CM007986.1	11452762	11454352	GO:0016627; oxidoreductase activity, acting on the CH-CH group of donors; Molecular Function		IPR000701; Succinate dehydrogenase/Fumarate reductase, transmembrane subunit
QTL_14	Days to Heading	5	CM007986.1	0	58575319	Pgl_GLEAN_10007753	CM007986.1	11463100	11465881
QTL_14	Days to Heading	5	CM007986.1	0	58575319	Pgl_GLEAN_10007754	CM007986.1	11555234	11568974	GO:0005975; carbohydrate metabolic process; Biological Process | GO:0008152; metabolic process; Biological Process | GO:0016758; transferase activity, transferring hexosyl groups; Molecular Function | GO:0030259; lipid glycosylation; Biological Process	Os04g0131900; K05841 sterol 3beta-glucosyltransferase [EC:2.4.1.173]	IPR002213; UDP-glucuronosyl/UDP-glucosyltransferase | IPR004276; Glycosyl transferase, family 28
QTL_14	Days to Heading	5	CM007986.1	0	58575319	Pgl_GLEAN_10007755	CM007986.1	11649203	11649968			IPR014807; Cytochrome oxidase assembly protein 1
QTL_14	Days to Heading	5	CM007986.1	0	58575319	Pgl_GLEAN_10007756	CM007986.1	11654227	11659048
QTL_14	Days to Heading	5	CM007986.1	0	58575319	Pgl_GLEAN_10007757	CM007986.1	11691127	11696992	GO:0006886; intracellular protein transport; Biological Process | GO:0006888; ER to Golgi vesicle-mediated transport; Biological Process | GO:0008270; zinc ion binding; Molecular Function | GO:0030127; COPII vesicle coat; Cellular Component	hypothetical protein; K14007 protein transport protein SEC24	IPR006895; Zinc finger, Sec23/Sec24-type | IPR006896; Sec23/Sec24, trunk domain | IPR006900; Sec23/Sec24, helical domain | IPR012990; Sec23/Sec24 beta-sandwich
QTL_14	Days to Heading	5	CM007986.1	0	58575319	Pgl_GLEAN_10007758	CM007986.1	11698787	11699503
QTL_14	Days to Heading	5	CM007986.1	0	58575319	Pgl_GLEAN_10007916	CM007986.1	34323681	34324106
QTL_14	Days to Heading	5	CM007986.1	0	58575319	Pgl_GLEAN_10007917	CM007986.1	34318339	34318990			IPR008889; VQ
QTL_14	Days to Heading	5	CM007986.1	0	58575319	Pgl_GLEAN_10007918	CM007986.1	34293885	34294664	GO:0003677; DNA binding; Molecular Function | GO:0003899; DNA-directed RNA polymerase activity; Molecular Function | GO:0006351; transcription, DNA-dependent; Biological Process	RNA polymerase Rpc34 subunit family protein; K03025 DNA-directed RNA polymerase III subunit RPC6	IPR007832; RNA polymerase Rpc34 | IPR016049; RNA polymerase Rpc34-like
QTL_14	Days to Heading	5	CM007986.1	0	58575319	Pgl_GLEAN_10007919	CM007986.1	34290273	34291058	GO:0003677; DNA binding; Molecular Function | GO:0003899; DNA-directed RNA polymerase activity; Molecular Function | GO:0006351; transcription, DNA-dependent; Biological Process	RNA polymerase Rpc34 subunit family protein; K03025 DNA-directed RNA polymerase III subunit RPC6	IPR007832; RNA polymerase Rpc34 | IPR016049; RNA polymerase Rpc34-like
QTL_14	Days to Heading	5	CM007986.1	0	58575319	Pgl_GLEAN_10007920	CM007986.1	34282478	34289219		vacuolar transporter chaperone 4; K02212 minichromosome maintenance protein 4 (cell division control protein 54)	IPR004331; SPX, N-terminal
QTL_14	Days to Heading	5	CM007986.1	0	58575319	Pgl_GLEAN_10007921	CM007986.1	34210671	34211562
QTL_14	Days to Heading	5	CM007986.1	0	58575319	Pgl_GLEAN_10007922	CM007986.1	34148740	34149596	GO:0003700; sequence-specific DNA binding transcription factor activity; Molecular Function | GO:0006355; regulation of transcription, DNA-dependent; Biological Process	AP2 domain transcription factor RAP2.3, putative; K09286 EREBP-like factor	IPR001471; AP2/ERF domain
QTL_14	Days to Heading	5	CM007986.1	0	58575319	Pgl_GLEAN_10007923	CM007986.1	34053362	34055000	GO:0003677; DNA binding; Molecular Function	hypothetical protein; K14491 two-component response regulator ARR-B family	IPR001005; SANT/Myb domain | IPR017930; Myb domain, DNA-binding
QTL_14	Days to Heading	5	CM007986.1	0	58575319	Pgl_GLEAN_10008036	CM007986.1	35574129	35575854
QTL_14	Days to Heading	5	CM007986.1	0	58575319	Pgl_GLEAN_10008037	CM007986.1	35556946	35558073	GO:0004197; cysteine-type endopeptidase activity; Molecular Function | GO:0006508; proteolysis; Biological Process | GO:0008234; cysteine-type peptidase activity; Molecular Function	cysteine protease, putative (EC:1.3.1.74); K01365 cathepsin L [EC:3.4.22.15]	IPR000169; Peptidase, cysteine peptidase active site | IPR000668; Peptidase C1A, papain C-terminal | IPR013128; Peptidase C1A, papain | IPR013201; Proteinase inhibitor I29, cathepsin propeptide
QTL_14	Days to Heading	5	CM007986.1	0	58575319	Pgl_GLEAN_10008038	CM007986.1	35551378	35552625	GO:0008152; metabolic process; Biological Process | GO:0016758; transferase activity, transferring hexosyl groups; Molecular Function	hypothetical protein; K13691 pathogen-inducible salicylic acid glucosyltransferase [EC:2.4.1.-]	IPR002213; UDP-glucuronosyl/UDP-glucosyltransferase
QTL_14	Days to Heading	5	CM007986.1	0	58575319	Pgl_GLEAN_10008039	CM007986.1	35440034	35440724	GO:0008152; metabolic process; Biological Process | GO:0016758; transferase activity, transferring hexosyl groups; Molecular Function	Os09g0518200; K13691 pathogen-inducible salicylic acid glucosyltransferase [EC:2.4.1.-]	IPR002213; UDP-glucuronosyl/UDP-glucosyltransferase
QTL_14	Days to Heading	5	CM007986.1	0	58575319	Pgl_GLEAN_10008062	CM007986.1	21303468	21304378			IPR012881; Protein of unknown function DUF1685
QTL_14	Days to Heading	5	CM007986.1	0	58575319	Pgl_GLEAN_10008063	CM007986.1	21046560	21046820
QTL_14	Days to Heading	5	CM007986.1	0	58575319	Pgl_GLEAN_10008064	CM007986.1	21045384	21045812
QTL_14	Days to Heading	5	CM007986.1	0	58575319	Pgl_GLEAN_10008553	CM007986.1	28459193	28460656	GO:0005506; iron ion binding; Molecular Function | GO:0009055; electron carrier activity; Molecular Function | GO:0016705; oxidoreductase activity, acting on paired donors, with incorporation or reduction of molecular oxygen; Molecular Function | GO:0020037; heme binding; Molecular Function | GO:0055114; oxidation-reduction process; Biological Process	Os10g0515200; K00517 [EC:1.14.-.-]	IPR001128; Cytochrome P450 | IPR002401; Cytochrome P450, E-class, group I | IPR017972; Cytochrome P450, conserved site
QTL_14	Days to Heading	5	CM007986.1	0	58575319	Pgl_GLEAN_10008554	CM007986.1	28420796	28421391
QTL_14	Days to Heading	5	CM007986.1	0	58575319	Pgl_GLEAN_10008555	CM007986.1	28410653	28411006
QTL_14	Days to Heading	5	CM007986.1	0	58575319	Pgl_GLEAN_10008556	CM007986.1	28392963	28393274
QTL_14	Days to Heading	5	CM007986.1	0	58575319	Pgl_GLEAN_10008557	CM007986.1	28382088	28382744
QTL_14	Days to Heading	5	CM007986.1	0	58575319	Pgl_GLEAN_10008558	CM007986.1	28379430	28379902
QTL_14	Days to Heading	5	CM007986.1	0	58575319	Pgl_GLEAN_10008559	CM007986.1	28328960	28330367	GO:0004499; N,N-dimethylaniline monooxygenase activity; Molecular Function | GO:0016491; oxidoreductase activity; Molecular Function | GO:0050660; flavin adenine dinucleotide binding; Molecular Function | GO:0050661; NADP binding; Molecular Function | GO:0055114; oxidation-reduction process; Biological Process	hypothetical protein; K11816 YUCCA family monooxygenase [EC:1.14.13.-]	IPR000103; Pyridine nucleotide-disulphide oxidoreductase, class-II | IPR013027; FAD-dependent pyridine nucleotide-disulphide oxidoreductase | IPR020946; Flavin monooxygenase-like
QTL_14	Days to Heading	5	CM007986.1	0	58575319	Pgl_GLEAN_10008560	CM007986.1	28306782	28308744	GO:0003676; nucleic acid binding; Molecular Function | GO:0005622; intracellular; Cellular Component | GO:0006139; nucleobase-containing compound metabolic process; Biological Process | GO:0008408; 3'-5' exonuclease activity; Molecular Function	WRN; Werner syndrome; K10900 werner syndrome ATP-dependent helicase [EC:3.6.4.12]	IPR002562; 3'-5' exonuclease domain
QTL_14	Days to Heading	5	CM007986.1	0	58575319	Pgl_GLEAN_10008561	CM007986.1	28301957	28304522			IPR012866; Protein of unknown function DUF1644
QTL_14	Days to Heading	5	CM007986.1	0	58575319	Pgl_GLEAN_10008562	CM007986.1	28184037	28188460	GO:0006508; proteolysis; Biological Process | GO:0008234; cysteine-type peptidase activity; Molecular Function		IPR003653; Peptidase C48, SUMO/Sentrin/Ubl1
QTL_14	Days to Heading	5	CM007986.1	0	58575319	Pgl_GLEAN_10008563	CM007986.1	28167440	28167784
QTL_14	Days to Heading	5	CM007986.1	0	58575319	Pgl_GLEAN_10008564	CM007986.1	28152474	28165615	GO:0003677; DNA binding; Molecular Function | GO:0005634; nucleus; Cellular Component | GO:0006355; regulation of transcription, DNA-dependent; Biological Process | GO:0009725; response to hormone stimulus; Biological Process | GO:0046983; protein dimerization activity; Molecular Function	hypothetical protein; K14486 auxin response factor	IPR003311; AUX/IAA protein | IPR003340; B3 DNA binding domain | IPR010525; Auxin response factor | IPR011525; Aux/IAA-ARF-dimerisation
QTL_14	Days to Heading	5	CM007986.1	0	58575319	Pgl_GLEAN_10008565	CM007986.1	28138618	28144448
QTL_14	Days to Heading	5	CM007986.1	0	58575319	Pgl_GLEAN_10008602	CM007986.1	8259877	8260119
QTL_14	Days to Heading	5	CM007986.1	0	58575319	Pgl_GLEAN_10008603	CM007986.1	8257535	8257762
QTL_14	Days to Heading	5	CM007986.1	0	58575319	Pgl_GLEAN_10008604	CM007986.1	8052911	8054050
QTL_14	Days to Heading	5	CM007986.1	0	58575319	Pgl_GLEAN_10008605	CM007986.1	7990959	7992622
QTL_14	Days to Heading	5	CM007986.1	0	58575319	Pgl_GLEAN_10008606	CM007986.1	7979785	7982313
QTL_14	Days to Heading	5	CM007986.1	0	58575319	Pgl_GLEAN_10009738	CM007986.1	33857238	33861865			IPR024752; Myb/SANT-like domain
QTL_14	Days to Heading	5	CM007986.1	0	58575319	Pgl_GLEAN_10009739	CM007986.1	33851414	33855795	GO:0004672; protein kinase activity; Molecular Function | GO:0004674; protein serine/threonine kinase activity; Molecular Function | GO:0004713; protein tyrosine kinase activity; Molecular Function | GO:0005524; ATP binding; Molecular Function | GO:0006468; protein phosphorylation; Biological Process | GO:0007165; signal transduction; Biological Process	Os07g0150700; K00924 [EC:2.7.1.-]	IPR000719; Protein kinase, catalytic domain | IPR002290; Serine/threonine- / dual-specificity protein kinase, catalytic domain | IPR004041; NAF domain | IPR008271; Serine/threonine-protein kinase, active site | IPR017441; Protein kinase, ATP binding site | IPR018451; NAF/FISL domain | IPR020635; Tyrosine-protein kinase, catalytic domain
QTL_14	Days to Heading	5	CM007986.1	0	58575319	Pgl_GLEAN_10009740	CM007986.1	33847364	33850707	GO:0007165; signal transduction; Biological Process	CIPK23; CIPK23 (CBL-INTERACTING PROTEIN KINASE 23); kinase/ protein binding / protein serine/threonine kinase; K00924 [EC:2.7.1.-]	IPR004041; NAF domain
QTL_14	Days to Heading	5	CM007986.1	0	58575319	Pgl_GLEAN_10009741	CM007986.1	33840774	33842692		hypothetical protein; K14515 EIN3-binding F-box protein	IPR006553; Leucine-rich repeat, cysteine-containing subtype
QTL_14	Days to Heading	5	CM007986.1	0	58575319	Pgl_GLEAN_10009742	CM007986.1	33807081	33807701
QTL_14	Days to Heading	5	CM007986.1	0	58575319	Pgl_GLEAN_10009743	CM007986.1	33784133	33784753
QTL_14	Days to Heading	5	CM007986.1	0	58575319	Pgl_GLEAN_10009744	CM007986.1	33783184	33783813
QTL_14	Days to Heading	5	CM007986.1	0	58575319	Pgl_GLEAN_10009745	CM007986.1	33775230	33775523
QTL_14	Days to Heading	5	CM007986.1	0	58575319	Pgl_GLEAN_10009746	CM007986.1	33680627	33681378
QTL_14	Days to Heading	5	CM007986.1	0	58575319	Pgl_GLEAN_10009747	CM007986.1	33623888	33624307
QTL_14	Days to Heading	5	CM007986.1	0	58575319	Pgl_GLEAN_10009748	CM007986.1	33613967	33617322	GO:0003677; DNA binding; Molecular Function	si687017b11a; LOC100273858; K09422 myb proto-oncogene protein, plant	IPR001005; SANT/Myb domain | IPR015495; Myb transcription factor | IPR017930; Myb domain, DNA-binding
QTL_14	Days to Heading	5	CM007986.1	0	58575319	Pgl_GLEAN_10009749	CM007986.1	33611092	33612953			IPR025124; Domain of unknown function DUF4050
QTL_14	Days to Heading	5	CM007986.1	0	58575319	Pgl_GLEAN_10009750	CM007986.1	33586457	33588269	GO:0006886; intracellular protein transport; Biological Process | GO:0008565; protein transporter activity; Molecular Function | GO:0015031; protein transport; Biological Process | GO:0016192; vesicle-mediated transport; Biological Process | GO:0030117; membrane coat; Cellular Component	hypothetical protein; K12394 AP-1 complex subunit sigma 1/2	IPR000804; Clathrin adaptor complex, small chain | IPR016635; Adaptor protein complex, sigma subunit | IPR022775; AP complex, mu/sigma subunit
QTL_14	Days to Heading	5	CM007986.1	0	58575319	Pgl_GLEAN_10009751	CM007986.1	33579369	33580931
QTL_14	Days to Heading	5	CM007986.1	0	58575319	Pgl_GLEAN_10009752	CM007986.1	33541674	33545457	GO:0005488; binding; Molecular Function | GO:0005509; calcium ion binding; Molecular Function | GO:0006810; transport; Biological Process | GO:0055085; transmembrane transport; Biological Process	Slc25a31, 1700034J06Rik, Ant4, Sfec; solute carrier family 25 (mitochondrial carrier; adenine nucleotide translocator), member 31; K05863 solute carrier family 25 (mitochondrial carrier; adenine nucleotide translocator)	IPR002048; Calcium-binding EF-hand | IPR002067; Mitochondrial carrier protein | IPR018108; Mitochondrial substrate/solute carrier | IPR018247; EF-Hand 1, calcium-binding site | IPR018249; EF-HAND 2
QTL_14	Days to Heading	5	CM007986.1	0	58575319	Pgl_GLEAN_10009753	CM007986.1	33515929	33519820	GO:0003824; catalytic activity; Molecular Function | GO:0008152; metabolic process; Biological Process	Os06g0604400; K01115 phospholipase D [EC:3.1.4.4]	IPR001736; Phospholipase D/Transphosphatidylase | IPR015679; Phospholipase D | IPR024632; Phospholipase D, C-terminal
QTL_14	Days to Heading	5	CM007986.1	0	58575319	Pgl_GLEAN_10009754	CM007986.1	33477992	33480738
QTL_14	Days to Heading	5	CM007986.1	0	58575319	Pgl_GLEAN_10009755	CM007986.1	33477013	33477222
QTL_14	Days to Heading	5	CM007986.1	0	58575319	Pgl_GLEAN_10010010	CM007986.1	50639804	50640205
QTL_14	Days to Heading	5	CM007986.1	0	58575319	Pgl_GLEAN_10010011	CM007986.1	50642368	50643117
QTL_14	Days to Heading	5	CM007986.1	0	58575319	Pgl_GLEAN_10010321	CM007986.1	12957473	12957787	GO:0016021; integral to membrane; Cellular Component		IPR018499; Tetraspanin
QTL_14	Days to Heading	5	CM007986.1	0	58575319	Pgl_GLEAN_10010322	CM007986.1	12927451	12929862
QTL_14	Days to Heading	5	CM007986.1	0	58575319	Pgl_GLEAN_10010323	CM007986.1	12794805	12796827
QTL_14	Days to Heading	5	CM007986.1	0	58575319	Pgl_GLEAN_10010324	CM007986.1	12778374	12785237	GO:0005215; transporter activity; Molecular Function | GO:0006857; oligopeptide transport; Biological Process | GO:0016020; membrane; Cellular Component	hypothetical protein; K14638 solute carrier family 15 (peptide/histidine transporter), member 3/4	IPR000109; Oligopeptide transporter | IPR020846; Major facilitator superfamily domain
QTL_14	Days to Heading	5	CM007986.1	0	58575319	Pgl_GLEAN_10010325	CM007986.1	12672539	12677657			IPR009943; Protein of unknown function DUF1475
QTL_14	Days to Heading	5	CM007986.1	0	58575319	Pgl_GLEAN_10010772	CM007986.1	45331519	45332195
QTL_14	Days to Heading	5	CM007986.1	0	58575319	Pgl_GLEAN_10010773	CM007986.1	45319143	45319472
QTL_14	Days to Heading	5	CM007986.1	0	58575319	Pgl_GLEAN_10010774	CM007986.1	45302235	45303476	GO:0004650; polygalacturonase activity; Molecular Function | GO:0005975; carbohydrate metabolic process; Biological Process	hypothetical protein; K01213 galacturan 1,4-alpha-galacturonidase [EC:3.2.1.67]	IPR000743; Glycoside hydrolase, family 28 | IPR006626; Parallel beta-helix repeat
QTL_14	Days to Heading	5	CM007986.1	0	58575319	Pgl_GLEAN_10010775	CM007986.1	45166224	45168196
QTL_14	Days to Heading	5	CM007986.1	0	58575319	Pgl_GLEAN_10010776	CM007986.1	45158088	45158668
QTL_14	Days to Heading	5	CM007986.1	0	58575319	Pgl_GLEAN_10010777	CM007986.1	45144099	45144850
QTL_14	Days to Heading	5	CM007986.1	0	58575319	Pgl_GLEAN_10010778	CM007986.1	45140353	45141702		Cell division protein ftsH, putative (EC:3.6.4.3); K03798 cell division protease FtsH [EC:3.4.24.-]	IPR002885; Pentatricopeptide repeat
QTL_14	Days to Heading	5	CM007986.1	0	58575319	Pgl_GLEAN_10010779	CM007986.1	45134973	45137143	GO:0005515; protein binding; Molecular Function		IPR000048; IQ motif, EF-hand binding site
QTL_14	Days to Heading	5	CM007986.1	0	58575319	Pgl_GLEAN_10010780	CM007986.1	45129993	45134432			IPR007145; Microtubule-associated protein, MAP65/ASE1-type
QTL_14	Days to Heading	5	CM007986.1	0	58575319	Pgl_GLEAN_10010781	CM007986.1	45120390	45121947
QTL_14	Days to Heading	5	CM007986.1	0	58575319	Pgl_GLEAN_10010782	CM007986.1	45099435	45101861	GO:0004190; aspartic-type endopeptidase activity; Molecular Function | GO:0006508; proteolysis; Biological Process	aspartyl protease family protein; K00924 [EC:2.7.1.-]	IPR001461; Peptidase A1 | IPR001969; Peptidase aspartic, active site
QTL_14	Days to Heading	5	CM007986.1	0	58575319	Pgl_GLEAN_10010783	CM007986.1	45073000	45077961
QTL_14	Days to Heading	5	CM007986.1	0	58575319	Pgl_GLEAN_10010784	CM007986.1	45050452	45056211	GO:0008219; cell death; Biological Process | GO:0016021; integral to membrane; Cellular Component	Os02g0197200; K08472 mlo protein	IPR004326; Mlo-related protein
QTL_14	Days to Heading	5	CM007986.1	0	58575319	Pgl_GLEAN_10010785	CM007986.1	44974500	44975431
QTL_14	Days to Heading	5	CM007986.1	0	58575319	Pgl_GLEAN_10010786	CM007986.1	44927165	44927677			IPR005202; Transcription factor GRAS
QTL_14	Days to Heading	5	CM007986.1	0	58575319	Pgl_GLEAN_10010787	CM007986.1	44913148	44913878	GO:0004089; carbonate dehydratase activity; Molecular Function | GO:0006730; one-carbon metabolic process; Biological Process | GO:0008270; zinc ion binding; Molecular Function	carbonic anhydrase (EC:4.2.1.1); K01674 carbonic anhydrase [EC:4.2.1.1]	IPR001148; Alpha carbonic anhydrase | IPR018338; Carbonic anhydrase, alpha-class, conserved site | IPR023561; Carbonic anhydrase, alpha-class
QTL_14	Days to Heading	5	CM007986.1	0	58575319	Pgl_GLEAN_10010788	CM007986.1	44900804	44901831	GO:0009765; photosynthesis, light harvesting; Biological Process | GO:0016020; membrane; Cellular Component	LHCA3; chlorophyll a/b binding protein; K08909 light-harvesting complex I chlorophyll a/b binding protein 3	IPR001344; Chlorophyll A-B binding protein, plant | IPR022796; Chlorophyll A-B binding protein
QTL_14	Days to Heading	5	CM007986.1	0	58575319	Pgl_GLEAN_10010789	CM007986.1	44895498	44899470
QTL_14	Days to Heading	5	CM007986.1	0	58575319	Pgl_GLEAN_10010790	CM007986.1	44867116	44870225
QTL_14	Days to Heading	5	CM007986.1	0	58575319	Pgl_GLEAN_10010889	CM007986.1	39623398	39623718
QTL_14	Days to Heading	5	CM007986.1	0	58575319	Pgl_GLEAN_10010890	CM007986.1	39481309	39481992	GO:0005515; protein binding; Molecular Function	hypothetical protein; K00799 glutathione S-transferase [EC:2.5.1.18]	IPR004045; Glutathione S-transferase, N-terminal | IPR017933; Glutathione S-transferase/chloride channel, C-terminal
QTL_14	Days to Heading	5	CM007986.1	0	58575319	Pgl_GLEAN_10010891	CM007986.1	39335694	39344530
QTL_14	Days to Heading	5	CM007986.1	0	58575319	Pgl_GLEAN_10010892	CM007986.1	39111885	39112277
QTL_14	Days to Heading	5	CM007986.1	0	58575319	Pgl_GLEAN_10011357	CM007986.1	45435697	45437017	GO:0003824; catalytic activity; Molecular Function | GO:0016020; membrane; Cellular Component	CG12746 gene product from transcript CG12746-RD (EC:3.1.3.4); K01080 phosphatidate phosphatase [EC:3.1.3.4]	IPR000326; Phosphatidic acid phosphatase type 2/haloperoxidase
QTL_14	Days to Heading	5	CM007986.1	0	58575319	Pgl_GLEAN_10011358	CM007986.1	45437152	45438304	GO:0004650; polygalacturonase activity; Molecular Function | GO:0005975; carbohydrate metabolic process; Biological Process	hypothetical protein LOC100253785; K01213 galacturan 1,4-alpha-galacturonidase [EC:3.2.1.67]	IPR000743; Glycoside hydrolase, family 28 | IPR006626; Parallel beta-helix repeat
QTL_14	Days to Heading	5	CM007986.1	0	58575319	Pgl_GLEAN_10011359	CM007986.1	45438947	45445648	GO:0003677; DNA binding; Molecular Function | GO:0005515; protein binding; Molecular Function | GO:0008270; zinc ion binding; Molecular Function	hypothetical protein LOC100279196; K11649 SWI/SNF related-matrix-associated actin-dependent regulator of chromatin subfamily C	IPR000433; Zinc finger, ZZ-type | IPR001005; SANT/Myb domain | IPR007526; SWIRM domain | IPR017884; SANT domain
QTL_14	Days to Heading	5	CM007986.1	0	58575319	Pgl_GLEAN_10011360	CM007986.1	45504187	45518481	GO:0003677; DNA binding; Molecular Function | GO:0003899; DNA-directed RNA polymerase activity; Molecular Function | GO:0005634; nucleus; Cellular Component | GO:0006351; transcription, DNA-dependent; Biological Process | GO:0008270; zinc ion binding; Molecular Function	hypothetical protein; K02999 DNA-directed RNA polymerase I subunit RPA1 [EC:2.7.7.6]	IPR000722; RNA polymerase, alpha subunit | IPR006592; RNA polymerase, N-terminal | IPR007066; RNA polymerase Rpb1, domain 3 | IPR007080; RNA polymerase Rpb1, domain 1 | IPR007081; RNA polymerase Rpb1, domain 5 | IPR007083; RNA polymerase Rpb1, domain 4 | IPR015699; DNA-directed RNA pol I, largest subunit
QTL_14	Days to Heading	5	CM007986.1	0	58575319	Pgl_GLEAN_10011361	CM007986.1	45577063	45579826	GO:0005622; intracellular; Cellular Component | GO:0008270; zinc ion binding; Molecular Function	znf510; zinc finger protein 510; K09228 KRAB domain-containing zinc finger protein	IPR007087; Zinc finger, C2H2
QTL_14	Days to Heading	5	CM007986.1	0	58575319	Pgl_GLEAN_10011362	CM007986.1	45658136	45658762
QTL_14	Days to Heading	5	CM007986.1	0	58575319	Pgl_GLEAN_10011363	CM007986.1	45666537	45675372	GO:0004386; helicase activity; Molecular Function | GO:0005524; ATP binding; Molecular Function	pif1, cb934, fe11d03, wu:fe11d03, zgc:56161; PIF1 5'-to-3' DNA helicase homolog (S. cerevisiae) (EC:3.6.4.12); K01529 [EC:3.6.1.-]	IPR003840; DNA helicase | IPR010285; DNA helicase PIF1, ATP-dependent
QTL_14	Days to Heading	5	CM007986.1	0	58575319	Pgl_GLEAN_10011364	CM007986.1	45677875	45679000
QTL_14	Days to Heading	5	CM007986.1	0	58575319	Pgl_GLEAN_10011365	CM007986.1	45722878	45726729		Cell division protein ftsH, putative (EC:3.6.4.3); K03798 cell division protease FtsH [EC:3.4.24.-]	IPR002885; Pentatricopeptide repeat
QTL_14	Days to Heading	5	CM007986.1	0	58575319	Pgl_GLEAN_10011366	CM007986.1	45733779	45748920		hypothetical protein; K09955 hypothetical protein	IPR002885; Pentatricopeptide repeat | IPR012878; Protein of unknown function DUF1680
QTL_14	Days to Heading	5	CM007986.1	0	58575319	Pgl_GLEAN_10011367	CM007986.1	45750066	45751790			IPR013882; DNA repair protein Sae2/CtIP
QTL_14	Days to Heading	5	CM007986.1	0	58575319	Pgl_GLEAN_10011368	CM007986.1	45760756	45761250
QTL_14	Days to Heading	5	CM007986.1	0	58575319	Pgl_GLEAN_10011369	CM007986.1	45867605	45868306
QTL_14	Days to Heading	5	CM007986.1	0	58575319	Pgl_GLEAN_10011370	CM007986.1	45868465	45872584		rpd3, Hda1, ZmHda1; RPD3 histone deacetylase homolog (EC:3.5.1.98); K11407 histone deacetylase 6/10 [EC:3.5.1.98]	IPR000286; Histone deacetylase superfamily | IPR023801; Histone deacetylase domain
QTL_14	Days to Heading	5	CM007986.1	0	58575319	Pgl_GLEAN_10011371	CM007986.1	45899087	45899516
QTL_14	Days to Heading	5	CM007986.1	0	58575319	Pgl_GLEAN_10011383	CM007986.1	1173991	1174404
QTL_14	Days to Heading	5	CM007986.1	0	58575319	Pgl_GLEAN_10011384	CM007986.1	1058659	1059015
QTL_14	Days to Heading	5	CM007986.1	0	58575319	Pgl_GLEAN_10011410	CM007986.1	56139745	56139945
QTL_14	Days to Heading	5	CM007986.1	0	58575319	Pgl_GLEAN_10011411	CM007986.1	56150192	56157065		cl9441_1b; LOC100216977; K12188 ESCRT-II complex subunit VPS22	IPR007286; EAP30
QTL_14	Days to Heading	5	CM007986.1	0	58575319	Pgl_GLEAN_10011412	CM007986.1	56198850	56199083
QTL_14	Days to Heading	5	CM007986.1	0	58575319	Pgl_GLEAN_10011413	CM007986.1	56225044	56225415
QTL_14	Days to Heading	5	CM007986.1	0	58575319	Pgl_GLEAN_10011414	CM007986.1	56275828	56278504			IPR007658; Protein of unknown function DUF594 | IPR025315; Domain of unknown function DUF4220
QTL_14	Days to Heading	5	CM007986.1	0	58575319	Pgl_GLEAN_10011415	CM007986.1	56324849	56328281	GO:0004252; serine-type endopeptidase activity; Molecular Function | GO:0006508; proteolysis; Biological Process | GO:0042802; identical protein binding; Molecular Function | GO:0043086; negative regulation of catalytic activity; Biological Process	isp6; vacuolar serine protease Isp6 (EC:3.4.21.- 3.4.24.-); K01362 [EC:3.4.21.-]	IPR000209; Peptidase S8/S53, subtilisin/kexin/sedolisin | IPR003137; Protease-associated domain, PA | IPR010259; Proteinase inhibitor I9 | IPR015500; Peptidase S8, subtilisin-related | IPR023828; Peptidase S8, subtilisin, Ser-active site
QTL_14	Days to Heading	5	CM007986.1	0	58575319	Pgl_GLEAN_10011416	CM007986.1	56329452	56334953	GO:0016020; membrane; Cellular Component | GO:0016760; cellulose synthase (UDP-forming) activity; Molecular Function | GO:0030244; cellulose biosynthetic process; Biological Process	Cellulose synthase A catalytic subunit 6 [UDP-forming], putative (EC:2.4.1.12); K10999 cellulose synthase A [EC:2.4.1.12]	IPR005150; Cellulose synthase
QTL_14	Days to Heading	5	CM007986.1	0	58575319	Pgl_GLEAN_10011418	CM007986.1	56362937	56366249		hypothetical protein; K01170 tRNA-intron endonuclease [EC:3.1.27.9]	IPR006734; Protein of unknown function DUF597
QTL_14	Days to Heading	5	CM007986.1	0	58575319	Pgl_GLEAN_10011419	CM007986.1	56406105	56408287		hypothetical protein; K06236 collagen, type I/II/III/V/XI, alpha
QTL_14	Days to Heading	5	CM007986.1	0	58575319	Pgl_GLEAN_10011420	CM007986.1	56515374	56517447			IPR024553; Domain of unknown function DUF2828
QTL_14	Days to Heading	5	CM007986.1	0	58575319	Pgl_GLEAN_10011421	CM007986.1	56520801	56521995	GO:0005515; protein binding; Molecular Function		IPR001810; F-box domain, cyclin-like | IPR013187; F-box associated domain, type 3
QTL_14	Days to Heading	5	CM007986.1	0	58575319	Pgl_GLEAN_10011422	CM007986.1	56538658	56544618			IPR005343; Uncharacterised protein family UPF0120
QTL_14	Days to Heading	5	CM007986.1	0	58575319	Pgl_GLEAN_10011423	CM007986.1	56595166	56602860	GO:0000166; nucleotide binding; Molecular Function | GO:0005524; ATP binding; Molecular Function | GO:0016020; membrane; Cellular Component | GO:0016887; ATPase activity; Molecular Function | GO:0017111; nucleoside-triphosphatase activity; Molecular Function	ABC multidrug transporter (EC:3.6.3.-); K01552 [EC:3.6.3.-]	IPR003439; ABC transporter-like | IPR003593; AAA+ ATPase domain | IPR013525; ABC-2 type transporter | IPR013581; Plant PDR ABC transporter associated
QTL_14	Days to Heading	5	CM007986.1	0	58575319	Pgl_GLEAN_10011424	CM007986.1	56603870	56617340	GO:0004222; metalloendopeptidase activity; Molecular Function | GO:0006508; proteolysis; Biological Process | GO:0008270; zinc ion binding; Molecular Function	hypothetical protein; K01408 insulysin [EC:3.4.24.56]	IPR007863; Peptidase M16, C-terminal | IPR011765; Peptidase M16, N-terminal
QTL_14	Days to Heading	5	CM007986.1	0	58575319	Pgl_GLEAN_10012505	CM007986.1	51998159	52000210
QTL_14	Days to Heading	5	CM007986.1	0	58575319	Pgl_GLEAN_10012506	CM007986.1	52003503	52003931
QTL_14	Days to Heading	5	CM007986.1	0	58575319	Pgl_GLEAN_10012507	CM007986.1	52020853	52024157	GO:0004672; protein kinase activity; Molecular Function | GO:0004674; protein serine/threonine kinase activity; Molecular Function | GO:0004713; protein tyrosine kinase activity; Molecular Function | GO:0005524; ATP binding; Molecular Function | GO:0006468; protein phosphorylation; Biological Process	EFR; EFR (EF-TU RECEPTOR); ATP binding / kinase/ protein serine/threonine kinase; K13428 LRR receptor-like serine/threonine-protein kinase EFR [EC:2.7.11.1]	IPR000719; Protein kinase, catalytic domain | IPR002290; Serine/threonine- / dual-specificity protein kinase, catalytic domain | IPR003591; Leucine-rich repeat, typical subtype | IPR008271; Serine/threonine-protein kinase, active site | IPR013210; Leucine-rich repeat-containing N-terminal, type 2 | IPR017441; Protein kinase, ATP binding site | IPR020635; Tyrosine-protein kinase, catalytic domain
QTL_14	Days to Heading	5	CM007986.1	0	58575319	Pgl_GLEAN_10012508	CM007986.1	52027594	52028766	GO:0005515; protein binding; Molecular Function	hypothetical protein ; K03245 translation initiation factor eIF-3 subunit 1	IPR006594; LisH dimerisation motif | IPR006595; CTLH, C-terminal LisH motif | IPR013144; CRA domain | IPR024964; CTLH/CRA C-terminal to LisH motif domain
QTL_14	Days to Heading	5	CM007986.1	0	58575319	Pgl_GLEAN_10012509	CM007986.1	52069695	52076870	GO:0000166; nucleotide binding; Molecular Function | GO:0005524; ATP binding; Molecular Function | GO:0016887; ATPase activity; Molecular Function | GO:0017111; nucleoside-triphosphatase activity; Molecular Function	similar to ENSANGP00000009155; K05643 ATP-binding cassette, subfamily A (ABC1), member 3	IPR003439; ABC transporter-like | IPR003593; AAA+ ATPase domain | IPR017871; ABC transporter, conserved site
QTL_14	Days to Heading	5	CM007986.1	0	58575319	Pgl_GLEAN_10012510	CM007986.1	52176378	52179406
QTL_14	Days to Heading	5	CM007986.1	0	58575319	Pgl_GLEAN_10012511	CM007986.1	52190628	52194959	GO:0004672; protein kinase activity; Molecular Function | GO:0004713; protein tyrosine kinase activity; Molecular Function | GO:0005515; protein binding; Molecular Function | GO:0005524; ATP binding; Molecular Function | GO:0006468; protein phosphorylation; Biological Process	hypothetical protein; K13420 LRR receptor-like serine/threonine-protein kinase FLS2 [EC:2.7.11.1]	IPR000719; Protein kinase, catalytic domain | IPR001245; Serine-threonine/tyrosine-protein kinase catalytic domain | IPR001611; Leucine-rich repeat | IPR002290; Serine/threonine- / dual-specificity protein kinase, catalytic domain | IPR020635; Tyrosine-protein kinase, catalytic domain
QTL_14	Days to Heading	5	CM007986.1	0	58575319	Pgl_GLEAN_10012512	CM007986.1	52195641	52199405	GO:0003676; nucleic acid binding; Molecular Function | GO:0003723; RNA binding; Molecular Function	AY103944; LOC100285420; K13126 polyadenylate-binding protein	IPR000504; RNA recognition motif domain | IPR002004; Polyadenylate-binding protein/Hyperplastic disc protein | IPR003954; RNA recognition motif domain, eukaryote
QTL_14	Days to Heading	5	CM007986.1	0	58575319	Pgl_GLEAN_10012513	CM007986.1	52513093	52513577
QTL_14	Days to Heading	5	CM007986.1	0	58575319	Pgl_GLEAN_10012514	CM007986.1	52523473	52527703	GO:0005515; protein binding; Molecular Function	AGO1; AGO1 (ARGONAUTE 1); endoribonuclease/ miRNA binding / protein binding / siRNA binding; K11596 argonaute	IPR003165; Stem cell self-renewal protein Piwi
QTL_14	Days to Heading	5	CM007986.1	0	58575319	Pgl_GLEAN_10012523	CM007986.1	46897181	46897777
QTL_14	Days to Heading	5	CM007986.1	0	58575319	Pgl_GLEAN_10012524	CM007986.1	46915631	46920547		hypothetical protein; K09955 hypothetical protein	IPR012878; Protein of unknown function DUF1680
QTL_14	Days to Heading	5	CM007986.1	0	58575319	Pgl_GLEAN_10012525	CM007986.1	46991164	46993393	GO:0005515; protein binding; Molecular Function	similar to phosphatidylserine decarboxylase Psd2; K01613 phosphatidylserine decarboxylase [EC:4.1.1.65]	IPR000008; C2 calcium-dependent membrane targeting | IPR013583; Phosphoribosyltransferase C-terminal | IPR018029; C2 membrane targeting protein
QTL_14	Days to Heading	5	CM007986.1	0	58575319	Pgl_GLEAN_10012526	CM007986.1	47040435	47040740
QTL_14	Days to Heading	5	CM007986.1	0	58575319	Pgl_GLEAN_10012527	CM007986.1	47077742	47083507	GO:0000156; two-component response regulator activity; Molecular Function | GO:0000160; two-component signal transduction system (phosphorelay); Biological Process | GO:0003677; DNA binding; Molecular Function | GO:0006355; regulation of transcription, DNA-dependent; Biological Process	hypothetical protein; K14491 two-component response regulator ARR-B family	IPR001005; SANT/Myb domain | IPR001789; Signal transduction response regulator, receiver domain | IPR017930; Myb domain, DNA-binding
QTL_14	Days to Heading	5	CM007986.1	0	58575319	Pgl_GLEAN_10012528	CM007986.1	47086478	47090889	GO:0003700; sequence-specific DNA binding transcription factor activity; Molecular Function | GO:0006355; regulation of transcription, DNA-dependent; Biological Process | GO:0043565; sequence-specific DNA binding; Molecular Function | GO:0046983; protein dimerization activity; Molecular Function	hypothetical protein; K14431 transcription factor TGA	IPR004827; Basic-leucine zipper domain | IPR011616; bZIP transcription factor, bZIP-1 | IPR025422; DOG1 domain
QTL_14	Days to Heading	5	CM007986.1	0	58575319	Pgl_GLEAN_10012529	CM007986.1	47111048	47117940	GO:0005488; binding; Molecular Function		IPR006599; CARP motif | IPR012945; Tubulin binding cofactor C | IPR017901; C-CAP/cofactor C-like domain
QTL_14	Days to Heading	5	CM007986.1	0	58575319	Pgl_GLEAN_10012530	CM007986.1	47118732	47120015	GO:0004097; catechol oxidase activity; Molecular Function | GO:0008152; metabolic process; Biological Process | GO:0016491; oxidoreductase activity; Molecular Function | GO:0055114; oxidation-reduction process; Biological Process	hypothetical protein LOC100256583; K00422 polyphenol oxidase [EC:1.10.3.1]	IPR002227; Tyrosinase | IPR022739; Polyphenol oxidase, central domain | IPR022740; Polyphenol oxidase, C-terminal
QTL_14	Days to Heading	5	CM007986.1	0	58575319	Pgl_GLEAN_10012531	CM007986.1	47175521	47178731	GO:0005506; iron ion binding; Molecular Function | GO:0005515; protein binding; Molecular Function | GO:0016165; lipoxygenase activity; Molecular Function | GO:0016702; oxidoreductase activity, acting on single donors with incorporation of molecular oxygen, incorporation of two atoms of oxygen; Molecular Function | GO:0046872; metal ion binding; Molecular Function | GO:0055114; oxidation-reductio…	Os12g0559200; K00454 lipoxygenase [EC:1.13.11.12]	IPR000907; Lipoxygenase | IPR001024; Lipoxygenase, LH2 | IPR001246; Lipoxygenase, plant | IPR013819; Lipoxygenase, C-terminal | IPR020833; Lipoxygenase, iron binding site | IPR020834; Lipoxygenase, conserved site
QTL_14	Days to Heading	5	CM007986.1	0	58575319	Pgl_GLEAN_10012532	CM007986.1	47331148	47332026
QTL_14	Days to Heading	5	CM007986.1	0	58575319	Pgl_GLEAN_10012533	CM007986.1	47334162	47334698
QTL_14	Days to Heading	5	CM007986.1	0	58575319	Pgl_GLEAN_10012555	CM007986.1	2005838	2013925		Os01g0788500; K13459 disease resistance protein RPS2
QTL_14	Days to Heading	5	CM007986.1	0	58575319	Pgl_GLEAN_10012556	CM007986.1	2050971	2052223			IPR005516; Remorin, C-terminal
QTL_14	Days to Heading	5	CM007986.1	0	58575319	Pgl_GLEAN_10012557	CM007986.1	2061007	2061420
QTL_14	Days to Heading	5	CM007986.1	0	58575319	Pgl_GLEAN_10012558	CM007986.1	2063565	2064002
QTL_14	Days to Heading	5	CM007986.1	0	58575319	Pgl_GLEAN_10012559	CM007986.1	2071267	2072280	GO:0005506; iron ion binding; Molecular Function | GO:0009055; electron carrier activity; Molecular Function | GO:0016705; oxidoreductase activity, acting on paired donors, with incorporation or reduction of molecular oxygen; Molecular Function | GO:0020037; heme binding; Molecular Function | GO:0055114; oxidation-reduction process; Biological Process	F3H1; flavonoid 3'-hydroxylase (EC:1.14.13.21); K05280 flavonoid 3'-monooxygenase [EC:1.14.13.21]	IPR001128; Cytochrome P450 | IPR002401; Cytochrome P450, E-class, group I | IPR017972; Cytochrome P450, conserved site
QTL_14	Days to Heading	5	CM007986.1	0	58575319	Pgl_GLEAN_10012560	CM007986.1	2125743	2128416	GO:0005856; cytoskeleton; Cellular Component | GO:0006909; phagocytosis; Biological Process	hypothetical protein LOC100075220; K12366 engulfment and cell motility protein 1	IPR006816; Engulfment/cell motility, ELMO
QTL_14	Days to Heading	5	CM007986.1	0	58575319	Pgl_GLEAN_10012561	CM007986.1	2130101	2137486	GO:0005515; protein binding; Molecular Function | GO:0008270; zinc ion binding; Molecular Function		IPR001841; Zinc finger, RING-type | IPR001965; Zinc finger, PHD-type
QTL_14	Days to Heading	5	CM007986.1	0	58575319	Pgl_GLEAN_10012562	CM007986.1	2191107	2195999	GO:0006284; base-excision repair; Biological Process	hypothetical protein; K10801 methyl-CpG-binding domain protein 4 [EC:3.2.2.-]	IPR003265; HhH-GPD domain
QTL_14	Days to Heading	5	CM007986.1	0	58575319	Pgl_GLEAN_10012563	CM007986.1	2198027	2201736	GO:0003779; actin binding; Molecular Function | GO:0016043; cellular component organization; Biological Process | GO:0030036; actin cytoskeleton organization; Biological Process	disheveled associated activator of morphogenesis ; K04512 dishevelled associated activator of morphogenesis	IPR003104; Actin-binding FH2/DRF autoregulatory | IPR015425; Actin-binding FH2
QTL_14	Days to Heading	5	CM007986.1	0	58575319	Pgl_GLEAN_10012564	CM007986.1	2219366	2220565
QTL_14	Days to Heading	5	CM007986.1	0	58575319	Pgl_GLEAN_10012565	CM007986.1	2241940	2242149
QTL_14	Days to Heading	5	CM007986.1	0	58575319	Pgl_GLEAN_10012566	CM007986.1	2245601	2246786			IPR024752; Myb/SANT-like domain
QTL_14	Days to Heading	5	CM007986.1	0	58575319	Pgl_GLEAN_10012567	CM007986.1	2256429	2256863		ATSYP24; SNAP receptor/ protein binding; K08488 syntaxin 7	IPR004864; Late embryogenesis abundant protein, LEA-14
QTL_14	Days to Heading	5	CM007986.1	0	58575319	Pgl_GLEAN_10012568	CM007986.1	2369557	2372689
QTL_14	Days to Heading	5	CM007986.1	0	58575319	Pgl_GLEAN_10012569	CM007986.1	2387325	2399076	GO:0004672; protein kinase activity; Molecular Function | GO:0004674; protein serine/threonine kinase activity; Molecular Function | GO:0004713; protein tyrosine kinase activity; Molecular Function | GO:0005524; ATP binding; Molecular Function | GO:0006468; protein phosphorylation; Biological Process	hypothetical protein LOC100252647; K13415 protein brassinosteroid insensitive 1 [EC:2.7.10.1 2.7.11.1]	IPR000719; Protein kinase, catalytic domain | IPR001245; Serine-threonine/tyrosine-protein kinase catalytic domain | IPR002290; Serine/threonine- / dual-specificity protein kinase, catalytic domain | IPR003591; Leucine-rich repeat, typical subtype | IPR008271; Serine/threonine-protein kinase, active site | IPR013210; Leucine-rich repeat-containing N-terminal, type 2 | IPR017441; Protein kinase, A…
QTL_14	Days to Heading	5	CM007986.1	0	58575319	Pgl_GLEAN_10012570	CM007986.1	2401088	2405202	GO:0006839; mitochondrial transport; Biological Process | GO:0031966; mitochondrial membrane; Cellular Component	UCP1; uncoupling protein 1 (mitochondrial, proton carrier); K08769 mitochondrial brown fat uncoupling protein 1	IPR002030; Mitochondrial brown fat uncoupling protein | IPR018108; Mitochondrial substrate/solute carrier
QTL_14	Days to Heading	5	CM007986.1	0	58575319	Pgl_GLEAN_10012571	CM007986.1	2408055	2409734			IPR007930; Protein of unknown function DUF724 | IPR019557; Aminotransferase-like, plant mobile domain
QTL_14	Days to Heading	5	CM007986.1	0	58575319	Pgl_GLEAN_10012572	CM007986.1	2440800	2451101
QTL_14	Days to Heading	5	CM007986.1	0	58575319	Pgl_GLEAN_10012573	CM007986.1	2541679	2542906
QTL_14	Days to Heading	5	CM007986.1	0	58575319	Pgl_GLEAN_10012775	CM007986.1	4502787	4503618
QTL_14	Days to Heading	5	CM007986.1	0	58575319	Pgl_GLEAN_10012776	CM007986.1	4536137	4538360	GO:0005515; protein binding; Molecular Function	hypothetical protein; K04508 transducin (beta)-like 1	IPR006594; LisH dimerisation motif | IPR013720; LisH dimerisation motif, subgroup
QTL_14	Days to Heading	5	CM007986.1	0	58575319	Pgl_GLEAN_10012777	CM007986.1	4539116	4539472
QTL_14	Days to Heading	5	CM007986.1	0	58575319	Pgl_GLEAN_10012778	CM007986.1	4540987	4544617	GO:0005515; protein binding; Molecular Function	hypothetical protein; K04508 transducin (beta)-like 1	IPR001680; WD40 repeat | IPR017986; WD40-repeat-containing domain | IPR019775; WD40 repeat, conserved site | IPR020472; G-protein beta WD-40 repeat
QTL_14	Days to Heading	5	CM007986.1	0	58575319	Pgl_GLEAN_10012779	CM007986.1	4545419	4546055		hypothetical protein; K14488 SAUR family protein
QTL_14	Days to Heading	5	CM007986.1	0	58575319	Pgl_GLEAN_10012780	CM007986.1	4562171	4562512
QTL_14	Days to Heading	5	CM007986.1	0	58575319	Pgl_GLEAN_10012781	CM007986.1	4564231	4564618		hypothetical protein; K14488 SAUR family protein
QTL_14	Days to Heading	5	CM007986.1	0	58575319	Pgl_GLEAN_10012782	CM007986.1	4566929	4569774
QTL_14	Days to Heading	5	CM007986.1	0	58575319	Pgl_GLEAN_10012783	CM007986.1	4596581	4597045
QTL_14	Days to Heading	5	CM007986.1	0	58575319	Pgl_GLEAN_10012784	CM007986.1	4645031	4645675
QTL_14	Days to Heading	5	CM007986.1	0	58575319	Pgl_GLEAN_10012785	CM007986.1	4652153	4654700
QTL_14	Days to Heading	5	CM007986.1	0	58575319	Pgl_GLEAN_10012786	CM007986.1	4708104	4717274	GO:0016021; integral to membrane; Cellular Component | GO:0055085; transmembrane transport; Biological Process	phosphoglycerate mutase protein (EC:5.4.2.1); K01834 phosphoglycerate mutase [EC:5.4.2.1]	IPR011701; Major facilitator superfamily | IPR013078; Histidine phosphatase superfamily, clade-1
QTL_14	Days to Heading	5	CM007986.1	0	58575319	Pgl_GLEAN_10012787	CM007986.1	4723426	4730871	GO:0004601; peroxidase activity; Molecular Function | GO:0006979; response to oxidative stress; Biological Process | GO:0020037; heme binding; Molecular Function | GO:0055114; oxidation-reduction process; Biological Process	hypothetical protein; K00434 L-ascorbate peroxidase [EC:1.11.1.11]	IPR002016; Haem peroxidase, plant/fungal/bacterial | IPR002207; Plant ascorbate peroxidase | IPR019793; Peroxidases heam-ligand binding site | IPR019794; Peroxidase, active site
QTL_14	Days to Heading	5	CM007986.1	0	58575319	Pgl_GLEAN_10012788	CM007986.1	4738399	4742592	GO:0006952; defense response; Biological Process | GO:0043531; ADP binding; Molecular Function	Disease resistance protein RPM1, putative (EC:3.1.3.16); K13457 disease resistance protein RPM1	IPR000767; Disease resistance protein | IPR002182; NB-ARC
QTL_14	Days to Heading	5	CM007986.1	0	58575319	Pgl_GLEAN_10012789	CM007986.1	4795319	4795879
QTL_14	Days to Heading	5	CM007986.1	0	58575319	Pgl_GLEAN_10012790	CM007986.1	4796976	4797413
QTL_14	Days to Heading	5	CM007986.1	0	58575319	Pgl_GLEAN_10012791	CM007986.1	4809111	4809395
QTL_14	Days to Heading	5	CM007986.1	0	58575319	Pgl_GLEAN_10012792	CM007986.1	4881194	4882099
QTL_14	Days to Heading	5	CM007986.1	0	58575319	Pgl_GLEAN_10012793	CM007986.1	4935111	4936829			IPR004158; Protein of unknown function DUF247, plant
QTL_14	Days to Heading	5	CM007986.1	0	58575319	Pgl_GLEAN_10012794	CM007986.1	4979135	4987526
QTL_14	Days to Heading	5	CM007986.1	0	58575319	Pgl_GLEAN_10013111	CM007986.1	25085400	25085558
QTL_14	Days to Heading	5	CM007986.1	0	58575319	Pgl_GLEAN_10013112	CM007986.1	25102790	25103062
QTL_14	Days to Heading	5	CM007986.1	0	58575319	Pgl_GLEAN_10013113	CM007986.1	25103887	25104300
QTL_14	Days to Heading	5	CM007986.1	0	58575319	Pgl_GLEAN_10013114	CM007986.1	25238787	25239278
QTL_14	Days to Heading	5	CM007986.1	0	58575319	Pgl_GLEAN_10013629	CM007986.1	49320555	49321873
QTL_14	Days to Heading	5	CM007986.1	0	58575319	Pgl_GLEAN_10013630	CM007986.1	49216201	49217828			IPR007700; Protein of unknown function DUF668
QTL_14	Days to Heading	5	CM007986.1	0	58575319	Pgl_GLEAN_10013631	CM007986.1	49209161	49209466
QTL_14	Days to Heading	5	CM007986.1	0	58575319	Pgl_GLEAN_10013632	CM007986.1	49203519	49203932
QTL_14	Days to Heading	5	CM007986.1	0	58575319	Pgl_GLEAN_10013633	CM007986.1	49157047	49157388
QTL_14	Days to Heading	5	CM007986.1	0	58575319	Pgl_GLEAN_10013634	CM007986.1	49132365	49133558
QTL_14	Days to Heading	5	CM007986.1	0	58575319	Pgl_GLEAN_10013635	CM007986.1	48991539	48992318
QTL_14	Days to Heading	5	CM007986.1	0	58575319	Pgl_GLEAN_10013636	CM007986.1	48919427	48919639		hypothetical protein; K00540 [EC:1.-.-.-]
QTL_14	Days to Heading	5	CM007986.1	0	58575319	Pgl_GLEAN_10013637	CM007986.1	48917985	48918498	GO:0000156; two-component response regulator activity; Molecular Function | GO:0000160; two-component signal transduction system (phosphorelay); Biological Process | GO:0006355; regulation of transcription, DNA-dependent; Biological Process	sensor histidine kinase/response regulator TcsB/Sln1, putative (EC:2.7.3.-); K11231 osomolarity two-component system, sensor histidine kinase SLN1 [EC:2.7.13.3]	IPR001789; Signal transduction response regulator, receiver domain
QTL_14	Days to Heading	5	CM007986.1	0	58575319	Pgl_GLEAN_10013638	CM007986.1	48913345	48913770
QTL_14	Days to Heading	5	CM007986.1	0	58575319	Pgl_GLEAN_10013639	CM007986.1	48726435	48727724	GO:0016747; transferase activity, transferring acyl groups other than amino-acyl groups; Molecular Function	hypothetical protein; K13065 shikimate O-hydroxycinnamoyltransferase [EC:2.3.1.133]	IPR003480; Transferase
QTL_14	Days to Heading	5	CM007986.1	0	58575319	Pgl_GLEAN_10013640	CM007986.1	48709458	48710108
QTL_14	Days to Heading	5	CM007986.1	0	58575319	Pgl_GLEAN_10013974	CM007986.1	36113743	36122788			IPR007658; Protein of unknown function DUF594 | IPR025315; Domain of unknown function DUF4220
QTL_14	Days to Heading	5	CM007986.1	0	58575319	Pgl_GLEAN_10013975	CM007986.1	36173063	36173515
QTL_14	Days to Heading	5	CM007986.1	0	58575319	Pgl_GLEAN_10013976	CM007986.1	36230390	36230698
QTL_14	Days to Heading	5	CM007986.1	0	58575319	Pgl_GLEAN_10013977	CM007986.1	36305770	36323168	GO:0003677; DNA binding; Molecular Function | GO:0005634; nucleus; Cellular Component		IPR001739; Methyl-CpG DNA binding
QTL_14	Days to Heading	5	CM007986.1	0	58575319	Pgl_GLEAN_10013978	CM007986.1	36654005	36658909		hypothetical protein LOC100273705; K01728 pectate lyase [EC:4.2.2.2]	IPR002022; Pectate lyase/Amb allergen | IPR018082; AmbAllergen
QTL_14	Days to Heading	5	CM007986.1	0	58575319	Pgl_GLEAN_10015121	CM007986.1	38538407	38539664		folic acid synthesis protein; K13939 dihydroneopterin aldolase / 2-amino-4-hydroxy-6-hydroxymethyldihydropteridine diphosphokinase / dihydropteroate synthase [EC:4.1.2.25 2.7.6.3 2.5.1.15]	IPR001938; Thaumatin, pathogenesis-related
QTL_14	Days to Heading	5	CM007986.1	0	58575319	Pgl_GLEAN_10015122	CM007986.1	38532084	38537553
QTL_14	Days to Heading	5	CM007986.1	0	58575319	Pgl_GLEAN_10015123	CM007986.1	38507938	38508745
QTL_14	Days to Heading	5	CM007986.1	0	58575319	Pgl_GLEAN_10015124	CM007986.1	38407544	38413812	GO:0004553; hydrolase activity, hydrolyzing O-glycosyl compounds; Molecular Function | GO:0005975; carbohydrate metabolic process; Biological Process	similar to isoamylase-type starch-debranching enzyme 3; K02438 glycogen operon protein GlgX [EC:3.2.1.-]	IPR004193; Glycoside hydrolase, family 13, N-terminal | IPR015902; Alpha amylase
QTL_14	Days to Heading	5	CM007986.1	0	58575319	Pgl_GLEAN_10015125	CM007986.1	38348611	38350017			IPR005174; Protein of unknown function DUF295
QTL_14	Days to Heading	5	CM007986.1	0	58575319	Pgl_GLEAN_10015126	CM007986.1	38314059	38314535		hypothetical protein; K13148 integrator complex subunit 11 [EC:3.1.27.-]
QTL_14	Days to Heading	5	CM007986.1	0	58575319	Pgl_GLEAN_10015127	CM007986.1	38246053	38249087
QTL_14	Days to Heading	5	CM007986.1	0	58575319	Pgl_GLEAN_10015128	CM007986.1	38203394	38205260			IPR000782; FAS1 domain
QTL_14	Days to Heading	5	CM007986.1	0	58575319	Pgl_GLEAN_10015129	CM007986.1	38189934	38191597
QTL_14	Days to Heading	5	CM007986.1	0	58575319	Pgl_GLEAN_10015130	CM007986.1	38085018	38085718
QTL_14	Days to Heading	5	CM007986.1	0	58575319	Pgl_GLEAN_10015131	CM007986.1	58187427	58189859			IPR021319; Protein of unknown function DUF2921
QTL_14	Days to Heading	5	CM007986.1	0	58575319	Pgl_GLEAN_10015132	CM007986.1	58147077	58151370	GO:0016747; transferase activity, transferring acyl groups other than amino-acyl groups; Molecular Function	HCQ7; hydroxycinnamoyl CoA shikimate/quinate hydroxycinnamoyltransferase (EC:2.3.1.133); K13065 shikimate O-hydroxycinnamoyltransferase [EC:2.3.1.133]	IPR003480; Transferase
QTL_14	Days to Heading	5	CM007986.1	0	58575319	Pgl_GLEAN_10015133	CM007986.1	58137874	58138440
QTL_14	Days to Heading	5	CM007986.1	0	58575319	Pgl_GLEAN_10015134	CM007986.1	58131571	58135212	GO:0004781; sulfate adenylyltransferase (ATP) activity; Molecular Function	bifunctional 3-phosphoadenosine 5-phosphosulfate synthetase 2; K13811 3'-phosphoadenosine 5'-phosphosulfate synthase [EC:2.7.7.4 2.7.1.25]	IPR024951; Sulphate adenylyltransferase catalytic domain
QTL_14	Days to Heading	5	CM007986.1	0	58575319	Pgl_GLEAN_10015135	CM007986.1	58107676	58109841	GO:0005622; intracellular; Cellular Component | GO:0008270; zinc ion binding; Molecular Function		IPR001876; Zinc finger, RanBP2-type
QTL_14	Days to Heading	5	CM007986.1	0	58575319	Pgl_GLEAN_10015136	CM007986.1	58078953	58079678			IPR004265; Plant disease resistance response protein
QTL_14	Days to Heading	5	CM007986.1	0	58575319	Pgl_GLEAN_10015137	CM007986.1	58074694	58075294
QTL_14	Days to Heading	5	CM007986.1	0	58575319	Pgl_GLEAN_10015138	CM007986.1	58044492	58050507			IPR005181; Domain of unknown function DUF303, acetylesterase putative
QTL_14	Days to Heading	5	CM007986.1	0	58575319	Pgl_GLEAN_10015139	CM007986.1	58006973	58007569
QTL_14	Days to Heading	5	CM007986.1	0	58575319	Pgl_GLEAN_10015140	CM007986.1	57993894	57997343			IPR012419; Cas1p 10 TM acyl transferase domain
QTL_14	Days to Heading	5	CM007986.1	0	58575319	Pgl_GLEAN_10015141	CM007986.1	57956523	57956831
QTL_14	Days to Heading	5	CM007986.1	0	58575319	Pgl_GLEAN_10015142	CM007986.1	57915506	57915757
QTL_14	Days to Heading	5	CM007986.1	0	58575319	Pgl_GLEAN_10015143	CM007986.1	57846066	57846769	GO:0017148; negative regulation of translation; Biological Process | GO:0030598; rRNA N-glycosylase activity; Molecular Function		IPR001574; Ribosome-inactivating protein
QTL_14	Days to Heading	5	CM007986.1	0	58575319	Pgl_GLEAN_10015144	CM007986.1	57686399	57689025	GO:0004672; protein kinase activity; Molecular Function | GO:0004674; protein serine/threonine kinase activity; Molecular Function | GO:0004713; protein tyrosine kinase activity; Molecular Function | GO:0005524; ATP binding; Molecular Function | GO:0006468; protein phosphorylation; Biological Process	SERK1; SERK1 (SOMATIC EMBRYOGENESIS RECEPTOR-LIKE KINASE 1); kinase/ transmembrane receptor protein serine/threonine kinase; K13418 somatic embryogenesis receptor kinase 1 [EC:2.7.10.1 2.7.11.1]	IPR000719; Protein kinase, catalytic domain | IPR002290; Serine/threonine- / dual-specificity protein kinase, catalytic domain | IPR008271; Serine/threonine-protein kinase, active site | IPR017441; Protein kinase, ATP binding site | IPR020635; Tyrosine-protein kinase, catalytic domain
QTL_14	Days to Heading	5	CM007986.1	0	58575319	Pgl_GLEAN_10015145	CM007986.1	57614449	57614910			IPR007493; Protein of unknown function DUF538
QTL_14	Days to Heading	5	CM007986.1	0	58575319	Pgl_GLEAN_10015146	CM007986.1	57567727	57568194			IPR007493; Protein of unknown function DUF538
QTL_14	Days to Heading	5	CM007986.1	0	58575319	Pgl_GLEAN_10015147	CM007986.1	57525517	57525978			IPR007493; Protein of unknown function DUF538
QTL_14	Days to Heading	5	CM007986.1	0	58575319	Pgl_GLEAN_10015351	CM007986.1	18944036	18944782
QTL_14	Days to Heading	5	CM007986.1	0	58575319	Pgl_GLEAN_10015352	CM007986.1	18875549	18877035
QTL_14	Days to Heading	5	CM007986.1	0	58575319	Pgl_GLEAN_10015353	CM007986.1	18863908	18865109
QTL_14	Days to Heading	5	CM007986.1	0	58575319	Pgl_GLEAN_10015920	CM007986.1	51416260	51416954
QTL_14	Days to Heading	5	CM007986.1	0	58575319	Pgl_GLEAN_10015921	CM007986.1	51409736	51410068
QTL_14	Days to Heading	5	CM007986.1	0	58575319	Pgl_GLEAN_10015922	CM007986.1	51373785	51374252
QTL_14	Days to Heading	5	CM007986.1	0	58575319	Pgl_GLEAN_10015923	CM007986.1	51268076	51275575	GO:0003723; RNA binding; Molecular Function		IPR001313; Pumilio RNA-binding repeat
QTL_14	Days to Heading	5	CM007986.1	0	58575319	Pgl_GLEAN_10015924	CM007986.1	51148360	51149429
QTL_14	Days to Heading	5	CM007986.1	0	58575319	Pgl_GLEAN_10015925	CM007986.1	51046472	51048354	GO:0005516; calmodulin binding; Molecular Function		IPR012417; Calmodulin-binding domain, plant
QTL_14	Days to Heading	5	CM007986.1	0	58575319	Pgl_GLEAN_10015926	CM007986.1	50980714	50981883	GO:0070461; SAGA-type complex; Cellular Component		IPR024738; Transcriptional coactivator SAGA-type complex, Ada1/Tada1
QTL_14	Days to Heading	5	CM007986.1	0	58575319	Pgl_GLEAN_10016472	CM007986.1	8874904	8876373
QTL_14	Days to Heading	5	CM007986.1	0	58575319	Pgl_GLEAN_10016473	CM007986.1	8927327	8928055
QTL_14	Days to Heading	5	CM007986.1	0	58575319	Pgl_GLEAN_10016474	CM007986.1	8928612	8929037
QTL_14	Days to Heading	5	CM007986.1	0	58575319	Pgl_GLEAN_10016475	CM007986.1	8942066	8942308
QTL_14	Days to Heading	5	CM007986.1	0	58575319	Pgl_GLEAN_10016583	CM007986.1	33265128	33266172	GO:0006855; drug transmembrane transport; Biological Process | GO:0015238; drug transmembrane transporter activity; Molecular Function | GO:0015297; antiporter activity; Molecular Function | GO:0016020; membrane; Cellular Component | GO:0055085; transmembrane transport; Biological Process		IPR002528; Multi antimicrobial extrusion protein
QTL_14	Days to Heading	5	CM007986.1	0	58575319	Pgl_GLEAN_10016584	CM007986.1	33196853	33197437	GO:0008270; zinc ion binding; Molecular Function		IPR010666; Zinc finger, GRF-type
QTL_14	Days to Heading	5	CM007986.1	0	58575319	Pgl_GLEAN_10016585	CM007986.1	33195874	33196384
QTL_14	Days to Heading	5	CM007986.1	0	58575319	Pgl_GLEAN_10016586	CM007986.1	33175651	33179048	GO:0004553; hydrolase activity, hydrolyzing O-glycosyl compounds; Molecular Function | GO:0005975; carbohydrate metabolic process; Biological Process	BGAL2; BGAL2 (beta-galactosidase 2); beta-galactosidase/ catalytic/ cation binding; K01190 beta-galactosidase [EC:3.2.1.23]	IPR001944; Glycoside hydrolase, family 35 | IPR019801; Glycoside hydrolase, family 35, conserved site
QTL_14	Days to Heading	5	CM007986.1	0	58575319	Pgl_GLEAN_10016587	CM007986.1	32995945	32996253
QTL_14	Days to Heading	5	CM007986.1	0	58575319	Pgl_GLEAN_10016588	CM007986.1	32939277	32939891
QTL_14	Days to Heading	5	CM007986.1	0	58575319	Pgl_GLEAN_10016589	CM007986.1	32920638	32922101		hypothetical protein; K10892 fanconi anemia group E protein
QTL_14	Days to Heading	5	CM007986.1	0	58575319	Pgl_GLEAN_10016590	CM007986.1	32919028	32920105	GO:0016491; oxidoreductase activity; Molecular Function | GO:0016706; oxidoreductase activity, acting on paired donors, with incorporation or reduction of molecular oxygen, 2-oxoglutarate as one donor, and incorporation of one atom each of oxygen into both donors; Molecular Function | GO:0055114; oxidation-reduction process; Biological Process	hypothetical protein; K05933 aminocyclopropanecarboxylate oxidase [EC:1.14.17.4]	IPR005123; Oxoglutarate/iron-dependent oxygenase
QTL_14	Days to Heading	5	CM007986.1	0	58575319	Pgl_GLEAN_10016591	CM007986.1	32894036	32895209
QTL_14	Days to Heading	5	CM007986.1	0	58575319	Pgl_GLEAN_10016760	CM007986.1	3329010	3330118	GO:0008152; metabolic process; Biological Process | GO:0016616; oxidoreductase activity, acting on the CH-OH group of donors, NAD or NADP as acceptor; Molecular Function | GO:0048037; cofactor binding; Molecular Function | GO:0051287; NAD binding; Molecular Function | GO:0055114; oxidation-reduction process; Biological Process	GRHPR, GLXR, GLYD, PH2; glyoxylate reductase/hydroxypyruvate reductase (EC:1.1.1.79 1.1.1.81); K00015 glyoxylate reductase [EC:1.1.1.26]; K00049 glyoxylate reductase (NADP+) [EC:1.1.1.79]	IPR006139; D-isomer specific 2-hydroxyacid dehydrogenase, catalytic domain | IPR006140; D-isomer specific 2-hydroxyacid dehydrogenase, NAD-binding
QTL_14	Days to Heading	5	CM007986.1	0	58575319	Pgl_GLEAN_10016761	CM007986.1	3325139	3326788	GO:0008152; metabolic process; Biological Process | GO:0016616; oxidoreductase activity, acting on the CH-OH group of donors, NAD or NADP as acceptor; Molecular Function | GO:0051287; NAD binding; Molecular Function | GO:0055114; oxidation-reduction process; Biological Process	DEHA2A01408p; K00122 formate dehydrogenase [EC:1.2.1.2]	IPR006139; D-isomer specific 2-hydroxyacid dehydrogenase, catalytic domain
QTL_14	Days to Heading	5	CM007986.1	0	58575319	Pgl_GLEAN_10016762	CM007986.1	3323447	3324139	GO:0016616; oxidoreductase activity, acting on the CH-OH group of donors, NAD or NADP as acceptor; Molecular Function | GO:0048037; cofactor binding; Molecular Function | GO:0055114; oxidation-reduction process; Biological Process	hypothetical protein; K04496 C-terminal binding protein	IPR006140; D-isomer specific 2-hydroxyacid dehydrogenase, NAD-binding
QTL_14	Days to Heading	5	CM007986.1	0	58575319	Pgl_GLEAN_10016763	CM007986.1	3267126	3268312
QTL_14	Days to Heading	5	CM007986.1	0	58575319	Pgl_GLEAN_10016764	CM007986.1	3225249	3226605	GO:0008152; metabolic process; Biological Process | GO:0016616; oxidoreductase activity, acting on the CH-OH group of donors, NAD or NADP as acceptor; Molecular Function | GO:0048037; cofactor binding; Molecular Function | GO:0051287; NAD binding; Molecular Function | GO:0055114; oxidation-reduction process; Biological Process	Grhpr, 1110059D05Rik, 6430629L09Rik; glyoxylate reductase/hydroxypyruvate reductase (EC:1.1.1.79 1.1.1.81); K00049 glyoxylate reductase (NADP+) [EC:1.1.1.79]	IPR006139; D-isomer specific 2-hydroxyacid dehydrogenase, catalytic domain | IPR006140; D-isomer specific 2-hydroxyacid dehydrogenase, NAD-binding
QTL_14	Days to Heading	5	CM007986.1	0	58575319	Pgl_GLEAN_10016765	CM007986.1	3216534	3220220	GO:0016813; hydrolase activity, acting on carbon-nitrogen (but not peptide) bonds, in linear amidines; Molecular Function | GO:0046872; metal ion binding; Molecular Function	hypothetical protein; K01476 arginase [EC:3.5.3.1]	IPR006035; Ureohydrolase | IPR020855; Ureohydrolase, manganese-binding site
QTL_14	Days to Heading	5	CM007986.1	0	58575319	Pgl_GLEAN_10016766	CM007986.1	3214779	3215172
QTL_14	Days to Heading	5	CM007986.1	0	58575319	Pgl_GLEAN_10016767	CM007986.1	3175590	3178390	GO:0005515; protein binding; Molecular Function	pseudo response regulator; K12130 pseudo-response regulator 5	IPR010402; CCT domain
QTL_14	Days to Heading	5	CM007986.1	0	58575319	Pgl_GLEAN_10016768	CM007986.1	3046827	3048642	GO:0010044; response to aluminum ion; Biological Process		IPR020966; Malate transporter, aliminium toerance
QTL_14	Days to Heading	5	CM007986.1	0	58575319	Pgl_GLEAN_10016769	CM007986.1	3044230	3044505
QTL_14	Days to Heading	5	CM007986.1	0	58575319	Pgl_GLEAN_10016770	CM007986.1	2986179	2987352	GO:0004197; cysteine-type endopeptidase activity; Molecular Function | GO:0006508; proteolysis; Biological Process | GO:0008234; cysteine-type peptidase activity; Molecular Function	cysteine protease, putative (EC:1.3.1.74); K01365 cathepsin L [EC:3.4.22.15]	IPR000169; Peptidase, cysteine peptidase active site | IPR000668; Peptidase C1A, papain C-terminal | IPR013128; Peptidase C1A, papain | IPR013201; Proteinase inhibitor I29, cathepsin propeptide
QTL_14	Days to Heading	5	CM007986.1	0	58575319	Pgl_GLEAN_10016771	CM007986.1	2969317	2970456	GO:0004197; cysteine-type endopeptidase activity; Molecular Function | GO:0006508; proteolysis; Biological Process | GO:0008234; cysteine-type peptidase activity; Molecular Function	cysteine protease, putative (EC:1.3.1.74); K01365 cathepsin L [EC:3.4.22.15]	IPR000169; Peptidase, cysteine peptidase active site | IPR000668; Peptidase C1A, papain C-terminal | IPR013128; Peptidase C1A, papain | IPR013201; Proteinase inhibitor I29, cathepsin propeptide
QTL_14	Days to Heading	5	CM007986.1	0	58575319	Pgl_GLEAN_10016772	CM007986.1	2877372	2881405	GO:0004672; protein kinase activity; Molecular Function | GO:0004674; protein serine/threonine kinase activity; Molecular Function | GO:0004713; protein tyrosine kinase activity; Molecular Function | GO:0005509; calcium ion binding; Molecular Function | GO:0005515; protein binding; Molecular Function | GO:0005524; ATP binding; Molecular Function | GO:0006468; protein phosphorylation; Biological P…	ACR4; ACR4 (ARABIDOPSIS CRINKLY4); kinase/ transmembrane receptor protein kinase; K00924 [EC:2.7.1.-]	IPR000152; EGF-type aspartate/asparagine hydroxylation site | IPR000719; Protein kinase, catalytic domain | IPR000742; Epidermal growth factor-like domain | IPR001245; Serine-threonine/tyrosine-protein kinase catalytic domain | IPR001881; EGF-like calcium-binding | IPR002290; Serine/threonine- / dual-specificity protein kinase, catalytic domain | IPR006210; Epidermal growth factor-like | IPR00827…
QTL_14	Days to Heading	5	CM007986.1	0	58575319	Pgl_GLEAN_10016773	CM007986.1	2827915	2830417			IPR010291; Ion channel regulatory protein, UNC-93
QTL_14	Days to Heading	5	CM007986.1	0	58575319	Pgl_GLEAN_10016774	CM007986.1	2808741	2809631	GO:0004601; peroxidase activity; Molecular Function | GO:0006979; response to oxidative stress; Biological Process | GO:0020037; heme binding; Molecular Function | GO:0055114; oxidation-reduction process; Biological Process	hypothetical protein; K00430 peroxidase [EC:1.11.1.7]	IPR000823; Plant peroxidase | IPR002016; Haem peroxidase, plant/fungal/bacterial | IPR019794; Peroxidase, active site
QTL_14	Days to Heading	5	CM007986.1	0	58575319	Pgl_GLEAN_10016775	CM007986.1	2801690	2802940	GO:0005737; cytoplasm; Cellular Component | GO:0006629; lipid metabolic process; Biological Process | GO:0016021; integral to membrane; Cellular Component | GO:0016627; oxidoreductase activity, acting on the CH-CH group of donors; Molecular Function		IPR001104; 3-oxo-5-alpha-steroid 4-dehydrogenase, C-terminal | IPR010721; Protein of unknown function DUF1295
QTL_14	Days to Heading	5	CM007986.1	0	58575319	Pgl_GLEAN_10016776	CM007986.1	2784095	2784376
QTL_14	Days to Heading	5	CM007986.1	0	58575319	Pgl_GLEAN_10016777	CM007986.1	2777048	2779611	GO:0008270; zinc ion binding; Molecular Function	im:7146270; si:ch211-283p23.1; K10659 E3 ubiquitin-protein ligase MARCH4/9/11 [EC:6.3.2.19]	IPR011016; Zinc finger, RING-CH-type
QTL_14	Days to Heading	5	CM007986.1	0	58575319	Pgl_GLEAN_10016778	CM007986.1	2763313	2768854	GO:0003676; nucleic acid binding; Molecular Function | GO:0006396; RNA processing; Biological Process | GO:0008173; RNA methyltransferase activity; Molecular Function | GO:0008270; zinc ion binding; Molecular Function		IPR000571; Zinc finger, CCCH-type | IPR010280; (Uracil-5)-methyltransferase
QTL_14	Days to Heading	5	CM007986.1	0	58575319	Pgl_GLEAN_10016779	CM007986.1	2756053	2758590			IPR013861; Protein of unknown function DUF1751, integral membrane, eukaryotic
QTL_14	Days to Heading	5	CM007986.1	0	58575319	Pgl_GLEAN_10016780	CM007986.1	2678972	2681018	GO:0015018; galactosylgalactosylxylosylprotein 3-beta-glucuronosyltransferase activity; Molecular Function | GO:0016020; membrane; Cellular Component	hypothetical protein LOC100248926; K10158 galactosylgalactosylxylosylprotein 3-beta-glucuronosyltransferase 3 [EC:2.4.1.135]	IPR005027; Glycosyl transferase, family 43
QTL_14	Days to Heading	5	CM007986.1	0	58575319	Pgl_GLEAN_10016781	CM007986.1	2648015	2649062	GO:0005515; protein binding; Molecular Function	hypothetical protein LOC100252654; K10302 F-box protein 22	IPR001810; F-box domain, cyclin-like | IPR006527; F-box associated domain, type 1
QTL_14	Days to Heading	5	CM007986.1	0	58575319	Pgl_GLEAN_10016782	CM007986.1	2642522	2645742
QTL_14	Days to Heading	5	CM007986.1	0	58575319	Pgl_GLEAN_10016783	CM007986.1	2635461	2638530
QTL_14	Days to Heading	5	CM007986.1	0	58575319	Pgl_GLEAN_10016784	CM007986.1	2632051	2633325	GO:0005515; protein binding; Molecular Function	Speckle-type POZ protein, putative; K12621 U6 snRNA-associated Sm-like protein LSm2	IPR000210; BTB/POZ-like | IPR002083; MATH | IPR013069; BTB/POZ
QTL_14	Days to Heading	5	CM007986.1	0	58575319	Pgl_GLEAN_10017736	CM007986.1	56051285	56051809
QTL_14	Days to Heading	5	CM007986.1	0	58575319	Pgl_GLEAN_10017737	CM007986.1	56038153	56045472	GO:0006508; proteolysis; Biological Process | GO:0008234; cysteine-type peptidase activity; Molecular Function		IPR003653; Peptidase C48, SUMO/Sentrin/Ubl1
QTL_14	Days to Heading	5	CM007986.1	0	58575319	Pgl_GLEAN_10017738	CM007986.1	55983801	55985436	GO:0009058; biosynthetic process; Biological Process | GO:0016746; transferase activity, transferring acyl groups; Molecular Function	hypothetical protein; K00660 chalcone synthase [EC:2.3.1.74]	IPR001099; Chalcone/stilbene synthase, N-terminal | IPR012328; Chalcone/stilbene synthase, C-terminal
QTL_14	Days to Heading	5	CM007986.1	0	58575319	Pgl_GLEAN_10017739	CM007986.1	55942391	55944018	GO:0009058; biosynthetic process; Biological Process | GO:0016746; transferase activity, transferring acyl groups; Molecular Function	Os11g0530600; K00660 chalcone synthase [EC:2.3.1.74]	IPR001099; Chalcone/stilbene synthase, N-terminal | IPR012328; Chalcone/stilbene synthase, C-terminal
QTL_14	Days to Heading	5	CM007986.1	0	58575319	Pgl_GLEAN_10017740	CM007986.1	55883373	55884995	GO:0009058; biosynthetic process; Biological Process | GO:0016746; transferase activity, transferring acyl groups; Molecular Function	hypothetical protein; K00660 chalcone synthase [EC:2.3.1.74]	IPR001099; Chalcone/stilbene synthase, N-terminal | IPR012328; Chalcone/stilbene synthase, C-terminal
QTL_14	Days to Heading	5	CM007986.1	0	58575319	Pgl_GLEAN_10017741	CM007986.1	55678080	55678595
QTL_14	Days to Heading	5	CM007986.1	0	58575319	Pgl_GLEAN_10017742	CM007986.1	55674010	55674820
QTL_14	Days to Heading	5	CM007986.1	0	58575319	Pgl_GLEAN_10017743	CM007986.1	55663454	55664908	GO:0009058; biosynthetic process; Biological Process | GO:0016746; transferase activity, transferring acyl groups; Molecular Function	hypothetical protein; K00660 chalcone synthase [EC:2.3.1.74]	IPR001099; Chalcone/stilbene synthase, N-terminal | IPR012328; Chalcone/stilbene synthase, C-terminal
QTL_14	Days to Heading	5	CM007986.1	0	58575319	Pgl_GLEAN_10017744	CM007986.1	55635462	55636794
QTL_14	Days to Heading	5	CM007986.1	0	58575319	Pgl_GLEAN_10017745	CM007986.1	55595100	55596555	GO:0009058; biosynthetic process; Biological Process | GO:0016746; transferase activity, transferring acyl groups; Molecular Function	hypothetical protein; K00660 chalcone synthase [EC:2.3.1.74]	IPR001099; Chalcone/stilbene synthase, N-terminal | IPR012328; Chalcone/stilbene synthase, C-terminal
QTL_14	Days to Heading	5	CM007986.1	0	58575319	Pgl_GLEAN_10018464	CM007986.1	57475210	57482658	GO:0005515; protein binding; Molecular Function | GO:0006952; defense response; Biological Process | GO:0043531; ADP binding; Molecular Function	cc-nbs-lrr resistance protein; K13457 disease resistance protein RPM1	IPR000767; Disease resistance protein | IPR001611; Leucine-rich repeat | IPR002182; NB-ARC
QTL_14	Days to Heading	5	CM007986.1	0	58575319	Pgl_GLEAN_10018465	CM007986.1	57276354	57284076
QTL_14	Days to Heading	5	CM007986.1	0	58575319	Pgl_GLEAN_10018466	CM007986.1	57274658	57275098	GO:0005524; ATP binding; Molecular Function | GO:0006457; protein folding; Biological Process | GO:0006950; response to stress; Biological Process | GO:0051082; unfolded protein binding; Molecular Function	ATHSP90.1 (HEAT SHOCK PROTEIN 90.1); ATP binding / unfolded protein binding; K04079 molecular chaperone HtpG	IPR001404; Heat shock protein Hsp90
QTL_14	Days to Heading	5	CM007986.1	0	58575319	Pgl_GLEAN_10018467	CM007986.1	57209361	57210184
QTL_14	Days to Heading	5	CM007986.1	0	58575319	Pgl_GLEAN_10018468	CM007986.1	57199253	57199987
QTL_14	Days to Heading	5	CM007986.1	0	58575319	Pgl_GLEAN_10018469	CM007986.1	57166118	57166456	GO:0000287; magnesium ion binding; Molecular Function | GO:0004743; pyruvate kinase activity; Molecular Function | GO:0006096; glycolysis; Biological Process | GO:0030955; potassium ion binding; Molecular Function	PK; PK protein; K00873 pyruvate kinase [EC:2.7.1.40]	IPR001697; Pyruvate kinase | IPR015793; Pyruvate kinase, barrel
QTL_14	Days to Heading	5	CM007986.1	0	58575319	Pgl_GLEAN_10018470	CM007986.1	56880231	56882502	GO:0005524; ATP binding; Molecular Function | GO:0006457; protein folding; Biological Process | GO:0006950; response to stress; Biological Process | GO:0051082; unfolded protein binding; Molecular Function	hypothetical protein; K04079 molecular chaperone HtpG	IPR001404; Heat shock protein Hsp90 | IPR003594; ATPase-like, ATP-binding domain | IPR019805; Heat shock protein Hsp90, conserved site | IPR020575; Heat shock protein Hsp90, N-terminal
QTL_14	Days to Heading	5	CM007986.1	0	58575319	Pgl_GLEAN_10018471	CM007986.1	56862663	56864798			IPR007658; Protein of unknown function DUF594 | IPR023339; CVC domain | IPR025315; Domain of unknown function DUF4220
QTL_14	Days to Heading	5	CM007986.1	0	58575319	Pgl_GLEAN_10018472	CM007986.1	56843540	56845327
QTL_14	Days to Heading	5	CM007986.1	0	58575319	Pgl_GLEAN_10018473	CM007986.1	56841741	56842295
QTL_14	Days to Heading	5	CM007986.1	0	58575319	Pgl_GLEAN_10018474	CM007986.1	56757221	56759319			IPR006797; PRELI/MSF1
QTL_14	Days to Heading	5	CM007986.1	0	58575319	Pgl_GLEAN_10019293	CM007986.1	45970717	45972063	GO:0003723; RNA binding; Molecular Function		IPR005491; EMSY N-terminal | IPR008395; Agenet | IPR014002; Tudor-like, plant
QTL_14	Days to Heading	5	CM007986.1	0	58575319	Pgl_GLEAN_10019294	CM007986.1	45982138	45984514	GO:0009116; nucleoside metabolic process; Biological Process	hypothetical protein LOC100261300; K00761 uracil phosphoribosyltransferase [EC:2.4.2.9]	IPR000836; Phosphoribosyltransferase
QTL_14	Days to Heading	5	CM007986.1	0	58575319	Pgl_GLEAN_10019295	CM007986.1	45984838	45986471	GO:0003700; sequence-specific DNA binding transcription factor activity; Molecular Function | GO:0006355; regulation of transcription, DNA-dependent; Biological Process | GO:0043565; sequence-specific DNA binding; Molecular Function		IPR001356; Homeodomain
QTL_14	Days to Heading	5	CM007986.1	0	58575319	Pgl_GLEAN_10019296	CM007986.1	45988576	45989031
QTL_14	Days to Heading	5	CM007986.1	0	58575319	Pgl_GLEAN_10019297	CM007986.1	46020437	46025727	GO:0003700; sequence-specific DNA binding transcription factor activity; Molecular Function | GO:0006355; regulation of transcription, DNA-dependent; Biological Process | GO:0043565; sequence-specific DNA binding; Molecular Function | GO:0046983; protein dimerization activity; Molecular Function	Xbp1, D11Ertd39e, TREB-5, TREB5, XBP-1; X-box binding protein 1; K09027 X box-binding protein 1	IPR004827; Basic-leucine zipper domain | IPR011616; bZIP transcription factor, bZIP-1
QTL_14	Days to Heading	5	CM007986.1	0	58575319	Pgl_GLEAN_10019298	CM007986.1	46026936	46030033	GO:0016020; membrane; Cellular Component | GO:0016760; cellulose synthase (UDP-forming) activity; Molecular Function | GO:0030244; cellulose biosynthetic process; Biological Process	Cellulose synthase A catalytic subunit 6 [UDP-forming], putative (EC:2.4.1.12); K10999 cellulose synthase A [EC:2.4.1.12]	IPR005150; Cellulose synthase
QTL_14	Days to Heading	5	CM007986.1	0	58575319	Pgl_GLEAN_10019299	CM007986.1	46030677	46031141
QTL_14	Days to Heading	5	CM007986.1	0	58575319	Pgl_GLEAN_10019300	CM007986.1	46045249	46050095	GO:0003676; nucleic acid binding; Molecular Function | GO:0004386; helicase activity; Molecular Function | GO:0005524; ATP binding; Molecular Function | GO:0008026; ATP-dependent helicase activity; Molecular Function	hypothetical protein; K11594 ATP-dependent RNA helicase [EC:3.6.4.13]	IPR000629; RNA helicase, ATP-dependent, DEAD-box, conserved site | IPR001650; Helicase, C-terminal | IPR011545; DNA/RNA helicase, DEAD/DEAH box type, N-terminal | IPR014001; Helicase, superfamily 1/2, ATP-binding domain
QTL_14	Days to Heading	5	CM007986.1	0	58575319	Pgl_GLEAN_10019301	CM007986.1	46131503	46133926	GO:0004672; protein kinase activity; Molecular Function | GO:0004674; protein serine/threonine kinase activity; Molecular Function | GO:0004713; protein tyrosine kinase activity; Molecular Function | GO:0005524; ATP binding; Molecular Function | GO:0006468; protein phosphorylation; Biological Process	CLV1; CLV1 (CLAVATA 1); ATP binding / kinase/ protein serine/threonine kinase/ receptor signaling protein serine/threonine kinase; K00924 [EC:2.7.1.-]	IPR000719; Protein kinase, catalytic domain | IPR001245; Serine-threonine/tyrosine-protein kinase catalytic domain | IPR002290; Serine/threonine- / dual-specificity protein kinase, catalytic domain | IPR008271; Serine/threonine-protein kinase, active site | IPR020635; Tyrosine-protein kinase, catalytic domain
QTL_14	Days to Heading	5	CM007986.1	0	58575319	Pgl_GLEAN_10019302	CM007986.1	46196213	46196428
QTL_14	Days to Heading	5	CM007986.1	0	58575319	Pgl_GLEAN_10019303	CM007986.1	46345273	46346830	GO:0003676; nucleic acid binding; Molecular Function		IPR002775; DNA/RNA-binding protein Alba-like
QTL_14	Days to Heading	5	CM007986.1	0	58575319	Pgl_GLEAN_10019304	CM007986.1	46351061	46353433	GO:0005488; binding; Molecular Function | GO:0006810; transport; Biological Process | GO:0055085; transmembrane transport; Biological Process	ant-1.2; Adenine Nucleotide Translocator family member (ant-1.2); K05863 solute carrier family 25 (mitochondrial carrier; adenine nucleotide translocator)	IPR002067; Mitochondrial carrier protein | IPR018108; Mitochondrial substrate/solute carrier
QTL_14	Days to Heading	5	CM007986.1	0	58575319	Pgl_GLEAN_10019305	CM007986.1	46355028	46359370	GO:0016021; integral to membrane; Cellular Component | GO:0042765; GPI-anchor transamidase complex; Cellular Component	hypothetical protein; K05292 phosphatidylinositol glycan, class T	IPR007245; Gpi16 subunit, GPI transamidase component
QTL_14	Days to Heading	5	CM007986.1	0	58575319	Pgl_GLEAN_10019306	CM007986.1	46368719	46371601	GO:0008375; acetylglucosaminyltransferase activity; Molecular Function | GO:0016020; membrane; Cellular Component	hypothetical protein; K00771 protein xylosyltransferase [EC:2.4.2.26]	IPR003406; Glycosyl transferase, family 14
QTL_14	Days to Heading	5	CM007986.1	0	58575319	Pgl_GLEAN_10019307	CM007986.1	46372899	46374458	GO:0008270; zinc ion binding; Molecular Function | GO:0016491; oxidoreductase activity; Molecular Function | GO:0016747; transferase activity, transferring acyl groups other than amino-acyl groups; Molecular Function | GO:0055114; oxidation-reduction process; Biological Process	NADP-dependent oxidoreductase, putative; K08070 2-alkenal reductase [EC:1.3.1.74]	IPR002085; Alcohol dehydrogenase superfamily, zinc-type | IPR013149; Alcohol dehydrogenase, C-terminal | IPR020843; Polyketide synthase, enoylreductase
QTL_14	Days to Heading	5	CM007986.1	0	58575319	Pgl_GLEAN_10019308	CM007986.1	46390481	46393642	GO:0004392; heme oxygenase (decyclizing) activity; Molecular Function | GO:0006788; heme oxidation; Biological Process | GO:0055114; oxidation-reduction process; Biological Process	hypothetical protein; K00510 heme oxygenase [EC:1.14.99.3]	IPR002051; Haem oxygenase | IPR016053; Haem oxygenase-like
QTL_14	Days to Heading	5	CM007986.1	0	58575319	Pgl_GLEAN_10019309	CM007986.1	46647760	46648287
QTL_14	Days to Heading	5	CM007986.1	0	58575319	Pgl_GLEAN_10019310	CM007986.1	46724058	46725241	GO:0004392; heme oxygenase (decyclizing) activity; Molecular Function | GO:0006788; heme oxidation; Biological Process | GO:0055114; oxidation-reduction process; Biological Process	hypothetical protein; K00510 heme oxygenase [EC:1.14.99.3]	IPR002051; Haem oxygenase | IPR016053; Haem oxygenase-like
QTL_14	Days to Heading	5	CM007986.1	0	58575319	Pgl_GLEAN_10019311	CM007986.1	46768840	46770155
QTL_14	Days to Heading	5	CM007986.1	0	58575319	Pgl_GLEAN_10019312	CM007986.1	46857466	46860050
QTL_14	Days to Heading	5	CM007986.1	0	58575319	Pgl_GLEAN_10019826	CM007986.1	53450563	53451522	GO:0005506; iron ion binding; Molecular Function | GO:0009055; electron carrier activity; Molecular Function | GO:0016705; oxidoreductase activity, acting on paired donors, with incorporation or reduction of molecular oxygen; Molecular Function | GO:0020037; heme binding; Molecular Function | GO:0055114; oxidation-reduction process; Biological Process	Os03g0760200; K00517 [EC:1.14.-.-]	IPR001128; Cytochrome P450 | IPR002401; Cytochrome P450, E-class, group I
QTL_14	Days to Heading	5	CM007986.1	0	58575319	Pgl_GLEAN_10019827	CM007986.1	53429398	53429964	GO:0005506; iron ion binding; Molecular Function | GO:0009055; electron carrier activity; Molecular Function | GO:0016705; oxidoreductase activity, acting on paired donors, with incorporation or reduction of molecular oxygen; Molecular Function | GO:0020037; heme binding; Molecular Function | GO:0055114; oxidation-reduction process; Biological Process	Os03g0760200; K00517 [EC:1.14.-.-]	IPR001128; Cytochrome P450 | IPR002401; Cytochrome P450, E-class, group I | IPR017972; Cytochrome P450, conserved site
QTL_14	Days to Heading	5	CM007986.1	0	58575319	Pgl_GLEAN_10019828	CM007986.1	53044073	53044456
QTL_14	Days to Heading	5	CM007986.1	0	58575319	Pgl_GLEAN_10019829	CM007986.1	52980364	52980770
QTL_14	Days to Heading	5	CM007986.1	0	58575319	Pgl_GLEAN_10019830	CM007986.1	52972693	52973052
QTL_14	Days to Heading	5	CM007986.1	0	58575319	Pgl_GLEAN_10019831	CM007986.1	52944731	52957106	GO:0006904; vesicle docking involved in exocytosis; Biological Process | GO:0016192; vesicle-mediated transport; Biological Process		IPR001619; Sec1-like protein
QTL_14	Days to Heading	5	CM007986.1	0	58575319	Pgl_GLEAN_10020099	CM007986.1	35152065	35161542	GO:0000166; nucleotide binding; Molecular Function | GO:0005524; ATP binding; Molecular Function | GO:0016020; membrane; Cellular Component | GO:0016887; ATPase activity; Molecular Function | GO:0017111; nucleoside-triphosphatase activity; Molecular Function	similar to ABC transporter ABCG2; K05681 ATP-binding cassette, subfamily G (WHITE), member 2	IPR003439; ABC transporter-like | IPR003593; AAA+ ATPase domain | IPR013525; ABC-2 type transporter | IPR017871; ABC transporter, conserved site
QTL_14	Days to Heading	5	CM007986.1	0	58575319	Pgl_GLEAN_10020100	CM007986.1	34986899	34987426
QTL_14	Days to Heading	5	CM007986.1	0	58575319	Pgl_GLEAN_10020101	CM007986.1	34749748	34750776
QTL_14	Days to Heading	5	CM007986.1	0	58575319	Pgl_GLEAN_10020102	CM007986.1	34457727	34459250
QTL_14	Days to Heading	5	CM007986.1	0	58575319	Pgl_GLEAN_10020103	CM007986.1	34397710	34398115
QTL_14	Days to Heading	5	CM007986.1	0	58575319	Pgl_GLEAN_10020104	CM007986.1	34391892	34392900
QTL_14	Days to Heading	5	CM007986.1	0	58575319	Pgl_GLEAN_10020264	CM007986.1	48384715	48385140
QTL_14	Days to Heading	5	CM007986.1	0	58575319	Pgl_GLEAN_10020265	CM007986.1	48342467	48344345	GO:0005506; iron ion binding; Molecular Function | GO:0009055; electron carrier activity; Molecular Function | GO:0016705; oxidoreductase activity, acting on paired donors, with incorporation or reduction of molecular oxygen; Molecular Function | GO:0020037; heme binding; Molecular Function | GO:0055114; oxidation-reduction process; Biological Process	CYP735A5; cytochrome P450; K10717 cytokinin trans-hydroxylase	IPR001128; Cytochrome P450 | IPR002401; Cytochrome P450, E-class, group I | IPR017972; Cytochrome P450, conserved site
QTL_14	Days to Heading	5	CM007986.1	0	58575319	Pgl_GLEAN_10020266	CM007986.1	48258528	48260614	GO:0003924; GTPase activity; Molecular Function | GO:0005525; GTP binding; Molecular Function | GO:0005622; intracellular; Cellular Component | GO:0006184; GTP catabolic process; Biological Process | GO:0006886; intracellular protein transport; Biological Process | GO:0006913; nucleocytoplasmic transport; Biological Process | GO:0007165; signal transduction; Biological Process | GO:0007264; small…	hypothetical protein; K07936 GTP-binding nuclear protein Ran	IPR001806; Small GTPase superfamily | IPR002041; Ran GTPase | IPR003578; Small GTPase superfamily, Rho type | IPR003579; Small GTPase superfamily, Rab type | IPR020849; Small GTPase superfamily, Ras type
QTL_14	Days to Heading	5	CM007986.1	0	58575319	Pgl_GLEAN_10020267	CM007986.1	48239801	48242840	GO:0000166; nucleotide binding; Molecular Function | GO:0005524; ATP binding; Molecular Function | GO:0017111; nucleoside-triphosphatase activity; Molecular Function	hypothetical protein; K03066 26S proteasome regulatory subunit T6	IPR003593; AAA+ ATPase domain | IPR003959; ATPase, AAA-type, core | IPR003960; ATPase, AAA-type, conserved site
QTL_14	Days to Heading	5	CM007986.1	0	58575319	Pgl_GLEAN_10020268	CM007986.1	48232385	48232781
QTL_14	Days to Heading	5	CM007986.1	0	58575319	Pgl_GLEAN_10020269	CM007986.1	48193092	48193620
QTL_14	Days to Heading	5	CM007986.1	0	58575319	Pgl_GLEAN_10020270	CM007986.1	48191354	48191806
QTL_14	Days to Heading	5	CM007986.1	0	58575319	Pgl_GLEAN_10020271	CM007986.1	48186408	48190181
QTL_14	Days to Heading	5	CM007986.1	0	58575319	Pgl_GLEAN_10020272	CM007986.1	48180709	48180972
QTL_14	Days to Heading	5	CM007986.1	0	58575319	Pgl_GLEAN_10020273	CM007986.1	48154847	48160893	GO:0005515; protein binding; Molecular Function	hypothetical protein; K13137 serine-threonine kinase receptor-associated protein	IPR001680; WD40 repeat | IPR017986; WD40-repeat-containing domain | IPR019775; WD40 repeat, conserved site | IPR020472; G-protein beta WD-40 repeat
QTL_14	Days to Heading	5	CM007986.1	0	58575319	Pgl_GLEAN_10020274	CM007986.1	48150397	48151815	GO:0006633; fatty acid biosynthetic process; Biological Process | GO:0008610; lipid biosynthetic process; Biological Process | GO:0016020; membrane; Cellular Component | GO:0016747; transferase activity, transferring acyl groups other than amino-acyl groups; Molecular Function	KAS3; 3-oxoacyl-synthase (EC:2.3.1.41); K00648 3-oxoacyl-[acyl-carrier-protein] synthase III [EC:2.3.1.180]	IPR013601; FAE1/Type III polyketide synthase-like protein | IPR013747; 3-Oxoacyl-[acyl-carrier-protein (ACP)] synthase III C-terminal
QTL_14	Days to Heading	5	CM007986.1	0	58575319	Pgl_GLEAN_10020275	CM007986.1	48109805	48110035
QTL_14	Days to Heading	5	CM007986.1	0	58575319	Pgl_GLEAN_10020276	CM007986.1	48102977	48103824			IPR006917; SOUL haem-binding protein
QTL_14	Days to Heading	5	CM007986.1	0	58575319	Pgl_GLEAN_10020277	CM007986.1	48092979	48095464			IPR006917; SOUL haem-binding protein | IPR018790; Protein of unknown function DUF2358
QTL_14	Days to Heading	5	CM007986.1	0	58575319	Pgl_GLEAN_10020278	CM007986.1	47987705	47988004
QTL_14	Days to Heading	5	CM007986.1	0	58575319	Pgl_GLEAN_10020279	CM007986.1	47948476	47949604
QTL_14	Days to Heading	5	CM007986.1	0	58575319	Pgl_GLEAN_10020280	CM007986.1	47939718	47940966
QTL_14	Days to Heading	5	CM007986.1	0	58575319	Pgl_GLEAN_10020281	CM007986.1	47937819	47939402		Cell division protein ftsH, putative (EC:3.6.4.3); K03798 cell division protease FtsH [EC:3.4.24.-]	IPR002885; Pentatricopeptide repeat
QTL_14	Days to Heading	5	CM007986.1	0	58575319	Pgl_GLEAN_10020282	CM007986.1	47930568	47936300	GO:0005515; protein binding; Molecular Function	hypothetical protein LOC100244311; K11593 eukaryotic translation initiation factor 2C	IPR003100; Argonaute/Dicer protein, PAZ | IPR003165; Stem cell self-renewal protein Piwi | IPR014811; Domain of unknown function DUF1785
QTL_14	Days to Heading	5	CM007986.1	0	58575319	Pgl_GLEAN_10020283	CM007986.1	47908864	47911805	GO:0003824; catalytic activity; Molecular Function | GO:0004722; protein serine/threonine phosphatase activity; Molecular Function | GO:0006470; protein dephosphorylation; Biological Process | GO:0008287; protein serine/threonine phosphatase complex; Cellular Component	Os06g0597200; K01090 protein phosphatase [EC:3.1.3.16]	IPR000222; Protein phosphatase 2C, manganese/magnesium aspartate binding site | IPR001932; Protein phosphatase 2C-like | IPR015655; Protein phosphatase 2C
QTL_14	Days to Heading	5	CM007986.1	0	58575319	Pgl_GLEAN_10020284	CM007986.1	47884558	47891304
QTL_14	Days to Heading	5	CM007986.1	0	58575319	Pgl_GLEAN_10020285	CM007986.1	47851475	47854418
QTL_14	Days to Heading	5	CM007986.1	0	58575319	Pgl_GLEAN_10020286	CM007986.1	47816950	47817728	GO:0005634; nucleus; Cellular Component | GO:0006355; regulation of transcription, DNA-dependent; Biological Process | GO:0046983; protein dimerization activity; Molecular Function	AXR3; AXR3 (AUXIN RESISTANT 3); transcription factor; K14484 auxin-responsive protein IAA	IPR003311; AUX/IAA protein | IPR011525; Aux/IAA-ARF-dimerisation
QTL_14	Days to Heading	5	CM007986.1	0	58575319	Pgl_GLEAN_10020287	CM007986.1	47714058	47717020	GO:0006633; fatty acid biosynthetic process; Biological Process | GO:0016790; thiolester hydrolase activity; Molecular Function	myristoyl-acyl carrier protein thioesterase; K10781 fatty acyl-ACP thioesterase B [EC:3.1.2.14 3.1.2.-]	IPR002864; Acyl-ACP thioesterase | IPR021113; Acyl-ACP-thioesterase, N-terminal
QTL_14	Days to Heading	5	CM007986.1	0	58575319	Pgl_GLEAN_10020288	CM007986.1	47668902	47671432	GO:0005634; nucleus; Cellular Component | GO:0006351; transcription, DNA-dependent; Biological Process | GO:0008270; zinc ion binding; Molecular Function	similar to pitchoune CG6375-PB; K13179 ATP-dependent RNA helicase DDX18 [EC:3.6.4.13]	IPR003618; Transcription elongation factor S-II, central domain | IPR017890; Transcription elongation factor S-IIM
QTL_14	Days to Heading	5	CM007986.1	0	58575319	Pgl_GLEAN_10020289	CM007986.1	47653269	47656718	GO:0016747; transferase activity, transferring acyl groups other than amino-acyl groups; Molecular Function	Os04g0500700; K13065 shikimate O-hydroxycinnamoyltransferase [EC:2.3.1.133]	IPR003480; Transferase
QTL_14	Days to Heading	5	CM007986.1	0	58575319	Pgl_GLEAN_10020290	CM007986.1	47578209	47578565
QTL_14	Days to Heading	5	CM007986.1	0	58575319	Pgl_GLEAN_10020659	CM007986.1	37905789	37906736
QTL_14	Days to Heading	5	CM007986.1	0	58575319	Pgl_GLEAN_10020660	CM007986.1	37707522	37707870
QTL_14	Days to Heading	5	CM007986.1	0	58575319	Pgl_GLEAN_10020661	CM007986.1	37657394	37657777
QTL_14	Days to Heading	5	CM007986.1	0	58575319	Pgl_GLEAN_10020662	CM007986.1	37341476	37341925
QTL_14	Days to Heading	5	CM007986.1	0	58575319	Pgl_GLEAN_10020663	CM007986.1	37200467	37201099
QTL_14	Days to Heading	5	CM007986.1	0	58575319	Pgl_GLEAN_10020664	CM007986.1	37102784	37103461
QTL_14	Days to Heading	5	CM007986.1	0	58575319	Pgl_GLEAN_10021113	CM007986.1	44741309	44746233	GO:0005515; protein binding; Molecular Function	CTDSP1; CTD (carboxy-terminal domain, RNA polymerase II, polypeptide A) small phosphatase 1; K01090 protein phosphatase [EC:3.1.3.16]	IPR004274; NLI interacting factor
QTL_14	Days to Heading	5	CM007986.1	0	58575319	Pgl_GLEAN_10021114	CM007986.1	44701383	44702801	GO:0005506; iron ion binding; Molecular Function | GO:0009055; electron carrier activity; Molecular Function | GO:0016705; oxidoreductase activity, acting on paired donors, with incorporation or reduction of molecular oxygen; Molecular Function | GO:0020037; heme binding; Molecular Function | GO:0055114; oxidation-reduction process; Biological Process	flavonoid 3-hydroxylase, putative (EC:1.14.13.88); K09755 ferulate-5-hydroxylase [EC:1.14.-.-]	IPR001128; Cytochrome P450 | IPR002401; Cytochrome P450, E-class, group I | IPR017972; Cytochrome P450, conserved site
QTL_14	Days to Heading	5	CM007986.1	0	58575319	Pgl_GLEAN_10021115	CM007986.1	44696356	44697491	GO:0007034; vacuolar transport; Biological Process | GO:0030904; retromer complex; Cellular Component		IPR005377; Vacuolar protein sorting-associated protein 26
QTL_14	Days to Heading	5	CM007986.1	0	58575319	Pgl_GLEAN_10021116	CM007986.1	44671174	44676331		CCR4-NOT transcription complex subunit 6; K12603 CCR4-NOT transcription complex subunit 6 [EC:3.1.-.-]	IPR005135; Endonuclease/exonuclease/phosphatase
QTL_14	Days to Heading	5	CM007986.1	0	58575319	Pgl_GLEAN_10021117	CM007986.1	44658128	44660879	GO:0000287; magnesium ion binding; Molecular Function | GO:0008152; metabolic process; Biological Process | GO:0010333; terpene synthase activity; Molecular Function | GO:0016829; lyase activity; Molecular Function	Casbene synthase, chloroplast precursor, putative (EC:4.2.3.8); K12929 casbene synthase [EC:4.2.3.8]	IPR001906; Terpene synthase-like | IPR005630; Terpene synthase, metal-binding domain
QTL_14	Days to Heading	5	CM007986.1	0	58575319	Pgl_GLEAN_10021118	CM007986.1	44528891	44531140			IPR007658; Protein of unknown function DUF594 | IPR025315; Domain of unknown function DUF4220
QTL_14	Days to Heading	5	CM007986.1	0	58575319	Pgl_GLEAN_10021119	CM007986.1	44459321	44459638
QTL_14	Days to Heading	5	CM007986.1	0	58575319	Pgl_GLEAN_10021120	CM007986.1	44365116	44365397
QTL_14	Days to Heading	5	CM007986.1	0	58575319	Pgl_GLEAN_10021121	CM007986.1	44242715	44243107
QTL_14	Days to Heading	5	CM007986.1	0	58575319	Pgl_GLEAN_10021122	CM007986.1	44237434	44237763
QTL_14	Days to Heading	5	CM007986.1	0	58575319	Pgl_GLEAN_10021123	CM007986.1	44233670	44233957
QTL_14	Days to Heading	5	CM007986.1	0	58575319	Pgl_GLEAN_10021124	CM007986.1	44220307	44220606
QTL_14	Days to Heading	5	CM007986.1	0	58575319	Pgl_GLEAN_10021125	CM007986.1	44179873	44186928	GO:0003676; nucleic acid binding; Molecular Function | GO:0008033; tRNA processing; Biological Process | GO:0008270; zinc ion binding; Molecular Function | GO:0017150; tRNA dihydrouridine synthase activity; Molecular Function | GO:0050660; flavin adenine dinucleotide binding; Molecular Function | GO:0055114; oxidation-reduction process; Biological Process	pco088744; LOC100279244; K05544 tRNA-dihydrouridine synthase 3 [EC:1.-.-.-]	IPR000571; Zinc finger, CCCH-type | IPR001269; tRNA-dihydrouridine synthase | IPR018517; tRNA-dihydrouridine synthase, conserved site
QTL_14	Days to Heading	5	CM007986.1	0	58575319	Pgl_GLEAN_10021126	CM007986.1	44177119	44178554			IPR005379; Uncharacterised domain XH
QTL_14	Days to Heading	5	CM007986.1	0	58575319	Pgl_GLEAN_10021127	CM007986.1	44161917	44165848	GO:0016853; isomerase activity; Molecular Function	peptidyl-prolyl cis-trans isomerase 1; K09578 peptidyl-prolyl cis-trans isomerase NIMA-interacting 1 [EC:5.2.1.8]	IPR000297; Peptidyl-prolyl cis-trans isomerase, PpiC-type
QTL_14	Days to Heading	5	CM007986.1	0	58575319	Pgl_GLEAN_10021128	CM007986.1	44001899	44003796
QTL_14	Days to Heading	5	CM007986.1	0	58575319	Pgl_GLEAN_10021129	CM007986.1	43970717	43971499	GO:0017148; negative regulation of translation; Biological Process | GO:0030598; rRNA N-glycosylase activity; Molecular Function		IPR001574; Ribosome-inactivating protein | IPR017989; Ribosome-inactivating protein subgroup
QTL_14	Days to Heading	5	CM007986.1	0	58575319	Pgl_GLEAN_10021130	CM007986.1	43955700	43956185
QTL_14	Days to Heading	5	CM007986.1	0	58575319	Pgl_GLEAN_10021131	CM007986.1	43932090	43937667
QTL_14	Days to Heading	5	CM007986.1	0	58575319	Pgl_GLEAN_10021132	CM007986.1	43916390	43916620
[truncated: 18,038 more rows]
