# Supplementary material for: Mapping QTLs for Pyricularia leaf spot, nematode resistance, and yield related traits in pearl millet [Cenchrus americanus (L.) Morrone]
Source: Front Plant Sci. 2025 Jun 30;16:1588485. doi: 10.3389/fpls.2025.1588485 (PMC12256767; doi:10.3389/fpls.2025.1588485)
Supplement: Supplementary file 8 [file Table7.xlsx]

## Sheet: Sheet1
Supplementary Table 7: Summary of genes identified in the QTL regions
QTL	Trait	LG	cM	SNPs flanking the QTL	Gene bank ID	NCBI_start	NCBI_stop	Flanking marker interval size (bp)	No. of genes in the QTL region
QTL_1	Plant Height (cm)	2	9.64	S2_1572 - S2_1945	CM007983.1	42464401	44619663	2155262	84
QTL_2	Plant Height (cm)	2	39.12	S2_6939-S2_6955	CM007983.1	210053850	211064454	1010604	17
QTL_3	Plant Height (cm)	5	0.01	no left-S5_0012	CM007986.1	0	58575319	58575319	834
QTL_4	Plant Height (cm)	5	4.97	S5_0720-S5_0743	CM007986.1	71404106	72157569	753463	19
QTL_5	Plant Height (cm)	3	14.8	S3_2813-S3_3095	CM007984.1	55795294	65276222	9480928	270
QTL_6	Plant Height (cm)	3	15.46	S3_3095-S3_3265	CM007984.1	65276222	74471712	9195490	167
QTL_7	Plant Height (cm)	3	26.14	S3_6343-S3_6553	CM007984.1	273077329	279221983	6144654	135
QTL_8	Stem Diameter (mm)	3	15.46	S3_3095-S3_3265	CM007984.1	65276222	74471712	9195490	167
QTL_9	Stem Diameter (mm)	3	16.46	S3_3095-S3_3265	CM007984.1	65276222	74471712	9195490	167
QTL_10	Stem Diameter (mm)	7	24.1	S7_2292-S7_2391	CM007988.1	32403163	35867789	3464626	127
QTL_11	Stem Diameter (mm)	7	21.03	S7_1717-S7_1717	CM007988.1	22907741	22907741	0	0
QTL_12	Days to Heading	5	0.01	no left-S5_0012	CM007986.1	0	58575319	58575319	834
QTL_13	Days to Heading	5	0.48	S5_0012-S5_0062	CM007986.1	58575319	63430904	4855585	110
QTL_14	Days to Heading	5	0.01	no left-S5_0012	CM007986.1	0	58575319	58575319	834
QTL_15	Days to Heading	5	0.48	S5_0012-S5_0062	CM007986.1	58575319	63430904	4855585	110
QTL_16	Days to Heading	2	9.64	S2_1572-S2_1945	CM007983.1	42464401	44619663	2155262	84
QTL_17	Days to Heading	2	14.17	S2_2218-S2_2320	CM007983.1	47690441	48204109	513668	17
QTL_18	Panicle Diameter (mm)	1	36.19	S1_4036-S1_4225	CM007982.1	168712488	172106433	3393945	69
QTL_19	Panicle Diameter (mm)	2	9.64	S2_1572-S2_1945	CM007983.1	42464401	44619663	2155262	84
QTL_20	Panicle Diameter (mm)	2	11.42	S2_1951-S2_2172	CM007983.1	41928402	46297318	4368916	187
QTL_21	Panicle Diameter (mm)	3	0.01	no left-S3_0147	CM007984.1	0	3588909	3588909	203
QTL_22	Panicle Diameter (mm)	3	9.95	S3_2065-S3_2265	CM007984.1	33997040	46209180	12212140	228
QTL_23	Panicle Diameter (mm)	3	14.8	S3_2813-S3_3095	CM007984.1	55795294	65276222	9480928	270
QTL_24	Panicle Diameter (mm)	3	15.46	S3_3095-S3_3265	CM007984.1	65276222	74471712	9195490	167
QTL_25	Panicle Diameter (mm)	3	0.01	no left-S3_0147	CM007984.1	0	3588909	3588909	203
QTL_26	Panicle Diameter (mm)	3	9.95	S3_2065-S3_2265	CM007984.1	33997040	46209180	12212140	228
QTL_27	Panicle Diameter (mm)	3	14.8	S3_2813-S3_3095	CM007984.1	55795294	65276222	9480928	270
QTL_28	Panicle Diameter (mm)	3	15.46	S3_3095-S3_3265	CM007984.1	65276222	74471712	9195490	167
QTL_29	Panicle Length (cm)	7	21.03	S7_1717-S7_1717	CM007988.1	22907741	22907741	0	0
QTL_30	Panicle Length (cm)	3	0.01	no left-S3_0147	CM007984.1	0	3588909	3588909	203
QTL_31	Panicle Length (cm)	3	9.95	S3_2065-S3_2265	CM007984.1	33997040	46209180	12212140	228
QTL_32	Panicle Length (cm)	3	14.8	S3_2813-S3_3095	CM007984.1	55795294	65276222	9480928	270
QTL_33	Panicle Length (cm)	3	15.46	S3_3095-S3_3265	CM007984.1	65276222	74471712	9195490	167
QTL_34	Panicle Length (cm)	3	14.8	S3_2813-S3_3095	CM007984.1	55795294	65276222	9480928	270
QTL_35	Panicle Length (cm)	3	15.46	S3_3095-S3_3265	CM007984.1	65276222	74471712	9195490	167
QTL_36	Grain yield (g/head)	6	26.77	S6_4678-S6_4837	CM007987.1	16092425	213010035	196917610	3767
QTL_37	Grain yield (g/head)	6	27.52	S6_4837-S6_4897	CM007987.1	16092425	221633437	205541012	4007
QTL_38	Grain yield (g/head)	6	27.52	S6_4837-S6_4897	CM007987.1	16092425	221633437	205541012	4007
QTL_39	Grain yield (g/head)	5	7.47	S5_1420-S5_1614	CM007986.1	82408435	84950725	2542290	84
QTL_40	1000 Seed Weight (g)	7	21.03	S7_1717-S7_1717	CM007988.1	22907741	22907741	0	0
QTL_41	1000 Seed Weight (g)	7	24.1	S7_2292-S7_2391	CM007988.1	32403163	35867789	3464626	127
QTL_42	Pyricularia leaf spot disease	5	50.7	S5_7467-S5_7482	CM007986.1	154201687	154209352	7665	1
QTL_43	Egg mass Avg trial (1,2&3)	2	50.99	S2_8057-S2_8319	CM007983.1	233679886	234500659	820773	35
QTL_44	Egg mass trial (1&2)	2	51.06	S2_8319-S2_8326	CM007983.1	234366740	234500659	133919	2
QTL_45	Egg mass trial 3	2	51.42	S2_8326-no right	CM007983.1	234366740	999999999	765633259	375
